# Supplementary material for: Spacing of cue-approach training leads to better maintenance of behavioral change
Source: PLoS One. 2018 Jul 30;13(7):e0201580. doi: 10.1371/journal.pone.0201580 (PMC6066248; doi:10.1371/journal.pone.0201580)
Supplement: S2 File — (CSV) [file pone.0201580.s002.csv]

Trial	StimName	Bid	RT	subjid	Index	Bid2	Bid3	RT2	RT3	order1	order2	PairType	sample
46	100grand_small.bmp	0.893333333333	6688	BM2_654	15	1.12666666667	1.04	2159	2032	1	1	SvM_NGM	1
12	3Musketeers.bmp	0.74	2708	BM2_654	25	1.02666666667	0.826666666667	4395	2841	1	1	notused	1
57	Almondjoy.bmp	0.02	2505	BM2_654	53	0.666666666667	0.493333333333	3087	2109	1	1	notused	1
42	AnimalCrackers.bmp	0.02	2670	BM2_654	54	0.966666666667	0.64	3677	2470	1	1	notused	1
30	BabyRuth.bmp	0.173333333333	2133	BM2_654	46	0.386666666667	0.466666666667	4930	1656	1	1	notused	1
22	Butterfinger.bmp	0.206666666667	1814	BM2_654	44	0.4	0.373333333333	1957	1711	1	1	notused	1
23	CheesyDoritos.bmp	1.81333333333	2125	BM2_654	2	1.95333333333	1.35333333333	2590	1692	1	1	notused	1
45	Cheetos.bmp	0.68	4213	BM2_654	27	1.02	0.82	2134	1919	1	1	GvNG_MNG	1
16	Cheezits.bmp	0.906666666667	3568	BM2_654	14	0.74	0.673333333333	2022	3788	1	1	SvM_NGS	1
3	ChipsAhoy_small.bmp	1.36666666667	2575	BM2_654	8	1.02666666667	0.86	2158	3116	1	1	SvM_GM	1
55	Chocolate_mm.bmp	0.773333333333	2621	BM2_654	22	0.846666666667	1	1958	4220	1	1	GvNG_SNG	1
21	Cupcakes.bmp	0.366666666667	2789	BM2_654	32	0.613333333333	0.72	3667	2894	1	1	notused	1
10	Doritosranch.bmp	1.52666666667	2933	BM2_654	4	1.36	1.07333333333	2321	2227	1	1	notused	1
39	Dots_one.bmp	0.00666666666667	2608	BM2_654	57	0.353333333333	0.12	1859	1723	1	1	notused	1
40	FamousAmos_small.bmp	1.52	3524	BM2_654	5	1.74	1.70666666667	2007	3259	1	1	SvM_GM	1
36	FigNewton_small.bmp	0.0333333333333	3660	BM2_654	52	0.84	0.6	3137	1960	1	1	notused	1
35	FlamingCheetos.bmp	0.246666666667	3319	BM2_654	41	0.446666666667	0.446666666667	1713	2783	1	1	notused	1
56	Fritos.bmp	0.793333333333	3118	BM2_654	21	1.28	1.28	1710	2448	1	1	GvNG_SG	1
14	FrootLoops.bmp	0.446666666667	3405	BM2_654	30	1.01333333333	0.593333333333	2483	2055	1	1	GvNG_MG	1
51	Funyuns_small.bmp	0.0133333333333	2324	BM2_654	55	0.513333333333	0.693333333333	1911	2411	1	1	notused	1
43	Ghiradelli_milk_Almonds.bmp	0.54	6907	BM2_654	29	1.00666666667	0.733333333333	3453	2451	1	1	GvNG_MNG	1
44	Ghiradelli_milk.bmp	0.38	5879	BM2_654	31	0.966666666667	1.01333333333	2263	2226	1	1	notused	1
24	Goldfish.bmp	0.846666666667	5528	BM2_654	18	0.446666666667	0.513333333333	2702	1912	1	1	notused	1
27	Granolabar.bmp	0.253333333333	4334	BM2_654	40	0.553333333333	0.82	2814	4584	1	1	notused	1
7	Hersheykisses.bmp	0.553333333333	8244	BM2_654	28	0.686666666667	0.44	3457	2534	1	1	GvNG_MG	1
4	Hersheymilk_several.bmp	0.88	3824	BM2_654	17	0.326666666667	0.386666666667	2738	2502	1	1	GvNG_SG	1
5	HoHo.bmp	0.746666666667	3445	BM2_654	23	0.653333333333	0.333333333333	4638	2237	1	1	GvNG_SG	1
47	Jollyranchergreen.bmp	0.273333333333	4463	BM2_654	38	0.866666666667	1.00666666667	2407	2474	1	1	notused	1
6	Jollyrancherred.bmp	1.22666666667	5735	BM2_654	10	1.46666666667	1.09333333333	2805	1704	1	1	SvM_NGS	1
25	Keeblerfudgestripes.bmp	1.02666666667	5016	BM2_654	11	1.02	1	3487	3415	1	1	notused	1
31	KitKat_small.bmp	0.16	8174	BM2_654	47	0.906666666667	0.846666666667	2518	1935	1	1	notused	1
41	Laffytaffyred_one.bmp	0.00666666666667	3959	BM2_654	58	0.873333333333	0.373333333333	3845	2232	1	1	notused	1
32	Laysclassic.bmp	0.346666666667	4203	BM2_654	33	0.88	0.8	2134	2460	1	1	notused	1
52	Lollipopred.bmp	0.3	4548	BM2_654	37	1.05333333333	0.773333333333	3198	3016	1	1	notused	1
48	Milano.bmp	1.28	3917	BM2_654	9	1.62666666667	1.04	3154	1982	1	1	SvM_GS	1
18	Milkduds.bmp	1.88666666667	2824	BM2_654	1	1.44666666667	1.74666666667	3118	1832	1	1	notused	1
37	MilkyWay.bmp	1.38	2671	BM2_654	7	1.34	0.853333333333	1987	3808	1	1	SvM_GS	1
49	MrGoodbar.bmp	0.00666666666667	4100	BM2_654	59	0.486666666667	0.54	2396	1789	1	1	notused	1
29	Nutterbutter.bmp	0.0933333333333	4889	BM2_654	49	0.673333333333	0.433333333333	3697	2039	1	1	notused	1
2	Oreos.bmp	1.49333333333	3597	BM2_654	6	1.54	1.36666666667	3324	4016	1	1	SvM_GM	1
11	PayDay.bmp	0.24	2359	BM2_654	42	0.406666666667	0.626666666667	1517	2624	1	1	notused	1
54	PeanutMMs.bmp	0.0133333333333	3053	BM2_654	56	0.586666666667	1.02	1889	3484	1	1	notused	1
58	PopTartsCinnamon.bmp	1.02666666667	3892	BM2_654	12	1.39333333333	1.04666666667	2343	2645	1	1	SvM_NGM	1
8	PopTartsStrawberry.bmp	0.746666666667	5006	BM2_654	24	0.72	0.773333333333	3958	4147	1	1	GvNG_MG	1
59	PringlesRed.bmp	0.313333333333	3636	BM2_654	36	1.02666666667	0.666666666667	2467	3058	1	1	notused	1
38	Reeses.bmp	0.346666666667	3142	BM2_654	34	0.54	0.84	2507	3032	1	1	notused	1
1	Riprolls.bmp	0.846666666667	6926	BM2_654	19	0.606666666667	0.38	1510	2558	1	1	GvNG_SNG	1
60	RitzBitz2.bmp	0.00666666666667	2982	BM2_654	60	0.633333333333	0.693333333333	1968	2175	1	1	notused	1
26	Skittles.bmp	1.02666666667	4219	BM2_654	13	1.21333333333	1.08	2006	2248	1	1	SvM_NGM	1
15	Slimjim.bmp	0.04	1886	BM2_654	51	0.833333333333	0.46	2159	2348	1	1	notused	1
19	Snickers.bmp	0.833333333333	2470	BM2_654	20	0.866666666667	0.8	1839	2859	1	1	GvNG_SNG	1
9	SnoBall.bmp	0.193333333333	4624	BM2_654	45	0.473333333333	0.153333333333	1958	2229	1	1	notused	1
53	Sourpatch.bmp	0.72	2113	BM2_654	26	1.56666666667	1.4	4438	1882	1	1	GvNG_MNG	1
17	SourSkittles.bmp	1.74	2668	BM2_654	3	1.09333333333	1.3	5174	2190	1	1	SvM_GS	1
28	Streusel.bmp	0.273333333333	3614	BM2_654	39	0.54	0.393333333333	2832	2286	1	1	notused	1
34	TeddyGrahamschocolate.bmp	0.0666666666667	6684	BM2_654	50	0.62	0.473333333333	1723	2237	1	1	notused	1
50	Toberlorone.bmp	0.233333333333	4065	BM2_654	43	0.54	0.713333333333	2608	2829	1	1	notused	1
20	Twinkie.bmp	0.326666666667	2612	BM2_654	35	0.4	0.18	2390	2605	1	1	notused	1
33	Twix.bmp	0.893333333333	4843	BM2_654	16	0.993333333333	1.01333333333	3622	3007	1	1	SvM_NGS	1
13	Whatchamacallit.bmp	0.153333333333	7008	BM2_654	48	0.773333333333	0.426666666667	3281	1802	1	1	notused	1
19	100grand_small.bmp	0.133333333333	7320	BM2_655	49	0.0866666666667	0.106666666667	1872	2143	2	1	notused	1
60	3Musketeers.bmp	0.26	2002	BM2_655	42	0.0933333333333	0.0666666666667	1855	1481	2	1	notused	1
9	Almondjoy.bmp	0.733333333333	3872	BM2_655	28	0.16	0.36	1686	2072	2	1	SvM_NGS	1
11	AnimalCrackers.bmp	1.02	3439	BM2_655	20	1.00666666667	0.233333333333	2182	1727	2	1	SvM_GM	1
35	BabyRuth.bmp	0.08	2118	BM2_655	55	0.0866666666667	0.16	2116	1740	2	1	notused	1
20	Butterfinger.bmp	0.04	2246	BM2_655	58	0.0266666666667	0.0666666666667	2334	1166	2	1	notused	1
26	CheesyDoritos.bmp	1.46	2810	BM2_655	9	1.02	1.03333333333	2505	1384	2	1	GvNG_SG	1
25	Cheetos.bmp	1.48	3621	BM2_655	8	1.64	1.29333333333	2702	1465	2	1	GvNG_SNG	1
33	Cheezits.bmp	1.29333333333	2494	BM2_655	13	0.753333333333	0.253333333333	2399	1430	2	1	GvNG_MNG	1
53	ChipsAhoy_small.bmp	0.513333333333	2416	BM2_655	33	1.24	0.506666666667	3323	3141	2	1	notused	1
46	Chocolate_mm.bmp	1.00666666667	3366	BM2_655	22	1.07333333333	1.00666666667	2045	1404	2	1	SvM_GM	1
22	Cupcakes.bmp	0.0466666666667	2253	BM2_655	57	0.106666666667	0.0533333333333	2474	1781	2	1	notused	1
34	Doritosranch.bmp	1.22666666667	3806	BM2_655	15	0.993333333333	0.6	1994	1495	2	1	GvNG_MNG	1
5	Dots_one.bmp	0.0333333333333	3852	BM2_655	60	0.113333333333	0.12	1862	1887	2	1	notused	1
29	FamousAmos_small.bmp	0.98	3086	BM2_655	24	1.24666666667	0.866666666667	1715	1606	2	1	SvM_NGS	1
23	FigNewton_small.bmp	0.48	3935	BM2_655	36	0.113333333333	0.24	1654	1877	2	1	notused	1
32	FlamingCheetos.bmp	2.01333333333	2185	BM2_655	1	1.98	1.04	2109	2286	2	1	notused	1
47	Fritos.bmp	0.993333333333	3369	BM2_655	23	0.706666666667	1.04	2887	1376	2	1	SvM_GS	1
36	FrootLoops.bmp	1.01333333333	2960	BM2_655	21	0.533333333333	0.0733333333333	2301	1435	2	1	SvM_GS	1
54	Funyuns_small.bmp	1.43333333333	2726	BM2_655	10	1.53333333333	1.3	1766	1740	2	1	GvNG_MG	1
45	Ghiradelli_milk_Almonds.bmp	1.73333333333	3268	BM2_655	3	0.0933333333333	1.64	2216	2228	2	1	GvNG_SG	1
13	Ghiradelli_milk.bmp	1.54	4445	BM2_655	5	1.10666666667	1.48	2472	1695	2	1	GvNG_SNG	1
43	Goldfish.bmp	1.50666666667	3919	BM2_655	7	0.746666666667	0.486666666667	1950	1711	2	1	GvNG_SG	1
18	Granolabar.bmp	1.25333333333	7687	BM2_655	14	0.546666666667	0.4	1775	1716	2	1	GvNG_MG	1
48	Hersheykisses.bmp	1.02666666667	2582	BM2_655	17	0.493333333333	1.20666666667	7106	2159	2	1	SvM_GS	1
15	Hersheymilk_several.bmp	0.74	4773	BM2_655	27	0.173333333333	0.68	2691	1905	2	1	SvM_NGM	1
58	HoHo.bmp	0.266666666667	2525	BM2_655	40	0.0666666666667	0.0933333333333	1553	1495	2	1	notused	1
31	Jollyranchergreen.bmp	0.506666666667	7898	BM2_655	34	0.0666666666667	0.193333333333	1549	1524	2	1	notused	1
57	Jollyrancherred.bmp	0.66	9176	BM2_655	29	0.28	0.413333333333	3222	2396	2	1	SvM_NGM	1
8	Keeblerfudgestripes.bmp	0.246666666667	4262	BM2_655	43	0.14	0.266666666667	1655	2772	2	1	notused	1
30	KitKat_small.bmp	0.18	2495	BM2_655	47	0.133333333333	0.553333333333	1701	2888	2	1	notused	1
21	Laffytaffyred_one.bmp	0.233333333333	3003	BM2_655	45	0.14	0.14	1691	1770	2	1	notused	1
40	Laysclassic.bmp	1.32	3658	BM2_655	12	0.753333333333	0.206666666667	2009	2887	2	1	GvNG_MNG	1
17	Lollipopred.bmp	0.1	3453	BM2_655	52	0.42	0.666666666667	1829	2102	2	1	notused	1
2	Milano.bmp	1.02666666667	4186	BM2_655	18	0.993333333333	1.53333333333	1684	2511	2	1	notused	1
51	Milkduds.bmp	0.306666666667	3437	BM2_655	38	0.0333333333333	0.246666666667	1759	1114	2	1	notused	1
7	MilkyWay.bmp	0.266666666667	4754	BM2_655	41	0.0933333333333	0.126666666667	4121	1919	2	1	notused	1
10	MrGoodbar.bmp	0.28	3751	BM2_655	39	0.206666666667	0.16	3667	1557	2	1	notused	1
55	Nutterbutter.bmp	1.41333333333	3948	BM2_655	11	1.80666666667	0.726666666667	3612	1795	2	1	notused	1
1	Oreos.bmp	0.52	7497	BM2_655	32	0.786666666667	1.34	4317	1620	2	1	notused	1
14	PayDay.bmp	0.12	2569	BM2_655	50	0.0666666666667	0.1	2081	1678	2	1	notused	1
59	PeanutMMs.bmp	1.06	2632	BM2_655	16	1.28	1.49333333333	2584	3510	2	1	GvNG_MG	1
42	PopTartsCinnamon.bmp	0.213333333333	3815	BM2_655	46	0.12	0.133333333333	1925	1630	2	1	notused	1
44	PopTartsStrawberry.bmp	1.99333333333	2763	BM2_655	2	1.69333333333	1	4931	1469	2	1	notused	1
49	PringlesRed.bmp	0.773333333333	2228	BM2_655	26	0.286666666667	0.293333333333	1756	2323	2	1	SvM_NGM	1
52	Reeses.bmp	0.1	2036	BM2_655	53	0.506666666667	0.126666666667	1680	3936	2	1	notused	1
3	Riprolls.bmp	0.16	3512	BM2_655	48	0.0533333333333	0.106666666667	1756	1712	2	1	notused	1
6	RitzBitz2.bmp	0.04	3663	BM2_655	59	0.16	0.326666666667	2358	3012	2	1	notused	1
41	Skittles.bmp	1.52666666667	2078	BM2_655	6	0.846666666667	1.04666666667	2702	1926	2	1	GvNG_SNG	1
37	Slimjim.bmp	0.06	3902	BM2_655	56	0.0733333333333	0.0666666666667	1793	3037	2	1	notused	1
50	Snickers.bmp	0.78	2386	BM2_655	25	0.126666666667	0.193333333333	2089	1438	2	1	notused	1
56	SnoBall.bmp	0.12	2342	BM2_655	51	0.08	0.1	2305	1448	2	1	notused	1
24	Sourpatch.bmp	1.67333333333	4819	BM2_655	4	0.766666666667	0.14	1836	1463	2	1	notused	1
12	SourSkittles.bmp	0.653333333333	3365	BM2_655	30	0.08	0.106666666667	1173	1302	2	1	SvM_NGS	1
16	Streusel.bmp	0.0866666666667	2645	BM2_655	54	0.0666666666667	0.12	1662	1387	2	1	notused	1
27	TeddyGrahamschocolate.bmp	0.546666666667	6863	BM2_655	31	0.126666666667	0.153333333333	2758	2071	2	1	notused	1
4	Toberlorone.bmp	1.02666666667	3152	BM2_655	19	0.0666666666667	0.24	1984	1529	2	1	SvM_GM	1
39	Twinkie.bmp	0.246666666667	2574	BM2_655	44	0.0533333333333	0.1	1963	1381	2	1	notused	1
28	Twix.bmp	0.5	2487	BM2_655	35	0.54	1.08666666667	1989	1683	2	1	notused	1
38	Whatchamacallit.bmp	0.34	6044	BM2_655	37	0.0866666666667	0.08	2319	2029	2	1	notused	1
36	100grand_small.bmp	1.64	4671	BM2_656	34	1.47333333333	0.56	5973	6693	1	2	notused	1
39	3Musketeers.bmp	2	7170	BM2_656	26	1.98	1.44666666667	3083	2855	1	2	GvNG_MG	1
46	Almondjoy.bmp	1.03333333333	5864	BM2_656	52	0.626666666667	0.646666666667	5871	2646	1	2	notused	1
16	AnimalCrackers.bmp	1.47333333333	4940	BM2_656	39	1.24666666667	1.31333333333	6592	2673	1	2	notused	1
44	BabyRuth.bmp	0.746666666667	4447	BM2_656	58	0.753333333333	0.633333333333	2842	4465	1	2	notused	1
47	Butterfinger.bmp	1.99333333333	5428	BM2_656	27	1.63333333333	1.98	3919	5003	1	2	GvNG_MG	1
58	CheesyDoritos.bmp	2.64666666667	5642	BM2_656	12	2.74666666667	2.66666666667	2925	4557	1	2	SvM_NGS	1
19	Cheetos.bmp	2.94	6502	BM2_656	4	2.95333333333	2.97333333333	3349	2358	1	2	notused	1
59	Cheezits.bmp	2.32666666667	4328	BM2_656	19	2.61333333333	2.48666666667	3612	2365	1	2	GvNG_SG	1
29	ChipsAhoy_small.bmp	2.28	6705	BM2_656	20	2.41333333333	2.32	4293	2287	1	2	GvNG_SG	1
52	Chocolate_mm.bmp	2.52	5760	BM2_656	16	0.973333333333	1.31333333333	5742	2807	1	2	SvM_NGM	1
42	Cupcakes.bmp	1.31333333333	3375	BM2_656	47	1.01333333333	0.54	6639	2065	1	2	notused	1
56	Doritosranch.bmp	2.7	5558	BM2_656	8	2.80666666667	2.72	2697	2369	1	2	SvM_GS	1
10	Dots_one.bmp	1.69333333333	5467	BM2_656	33	0.766666666667	0.793333333333	5796	3139	1	2	notused	1
40	FamousAmos_small.bmp	2.25333333333	4734	BM2_656	22	1.98666666667	2.30666666667	8114	2135	1	2	GvNG_SG	1
43	FigNewton_small.bmp	1.52	7909	BM2_656	36	1.48666666667	1.48666666667	2748	4229	1	2	notused	1
38	FlamingCheetos.bmp	1.02666666667	7545	BM2_656	54	0.62	1.3	5565	2768	1	2	notused	1
32	Fritos.bmp	1.36666666667	8051	BM2_656	44	0.873333333333	1.3	3297	3878	1	2	notused	1
3	FrootLoops.bmp	2.25333333333	6533	BM2_656	23	1.22666666667	1.01333333333	10136	3108	1	2	GvNG_SNG	1
26	Funyuns_small.bmp	1.47333333333	8269	BM2_656	40	1.26	1.01333333333	3621	3237	1	2	notused	1
6	Ghiradelli_milk_Almonds.bmp	2.68666666667	9518	BM2_656	9	2.56666666667	2.44666666667	2917	2734	1	2	SvM_GM	1
28	Ghiradelli_milk.bmp	2.92666666667	4132	BM2_656	5	2.88	2.94	2689	2320	1	2	SvM_GS	1
11	Goldfish.bmp	2.52	10378	BM2_656	17	1.85333333333	1.43333333333	5512	3342	1	2	GvNG_SNG	1
45	Granolabar.bmp	1.04	4406	BM2_656	50	1.28666666667	0.806666666667	4684	2775	1	2	notused	1
14	Hersheykisses.bmp	1.98666666667	6958	BM2_656	28	0.746666666667	0.553333333333	3820	3062	1	2	GvNG_MNG	1
25	Hersheymilk_several.bmp	2.27333333333	9180	BM2_656	21	1.30666666667	0.986666666667	9422	3110	1	2	GvNG_SNG	1
21	HoHo.bmp	1.05333333333	6147	BM2_656	49	1.32666666667	0.746666666667	2902	2719	1	2	notused	1
34	Jollyranchergreen.bmp	1.47333333333	5261	BM2_656	41	0.8	0.36	2999	2390	1	2	notused	1
1	Jollyrancherred.bmp	1.52	7060	BM2_656	37	0.58	0.466666666667	2829	2390	1	2	notused	1
22	Keeblerfudgestripes.bmp	2.45333333333	5594	BM2_656	18	2.18	2.70666666667	4925	4151	1	2	notused	1
35	KitKat_small.bmp	2.22	7236	BM2_656	24	2.34	1.74	4546	2678	1	2	GvNG_MNG	1
54	Laffytaffyred_one.bmp	0.553333333333	5689	BM2_656	60	0.493333333333	0.526666666667	3119	3930	1	2	notused	1
9	Laysclassic.bmp	2.52666666667	5794	BM2_656	15	2.46	1.97333333333	7259	3885	1	2	SvM_NGS	1
31	Lollipopred.bmp	0.786666666667	10440	BM2_656	57	0.553333333333	0.26	2422	2677	1	2	notused	1
48	Milano.bmp	2.66666666667	5724	BM2_656	11	2.95333333333	2.77333333333	3033	3117	1	2	notused	1
50	Milkduds.bmp	1.76666666667	4149	BM2_656	30	1.02666666667	0.673333333333	4650	2340	1	2	GvNG_MNG	1
60	MilkyWay.bmp	2.56666666667	4420	BM2_656	14	1.98666666667	1.69333333333	3107	3089	1	2	SvM_NGM	1
49	MrGoodbar.bmp	1.3	3385	BM2_656	48	0.76	1.01333333333	6454	2653	1	2	notused	1
37	Nutterbutter.bmp	1.45333333333	5326	BM2_656	43	1.2	0.873333333333	7017	4171	1	2	notused	1
15	Oreos.bmp	2.97333333333	5217	BM2_656	1	2.42666666667	2.66666666667	6580	3311	1	2	notused	1
23	PayDay.bmp	0.733333333333	11587	BM2_656	59	0.686666666667	0.4	4047	3864	1	2	notused	1
8	PeanutMMs.bmp	1.55333333333	5084	BM2_656	35	0.826666666667	0.773333333333	6071	3557	1	2	notused	1
24	PopTartsCinnamon.bmp	1.94666666667	6625	BM2_656	29	1.74	1.34666666667	3684	3565	1	2	GvNG_MG	1
55	PopTartsStrawberry.bmp	1.34	6923	BM2_656	45	1.5	1.49333333333	5680	3909	1	2	notused	1
53	PringlesRed.bmp	2.72666666667	7315	BM2_656	7	2.50666666667	2.24666666667	2615	2438	1	2	SvM_GM	1
5	Reeses.bmp	1.51333333333	4030	BM2_656	38	1.5	1.99333333333	3796	2486	1	2	notused	1
17	Riprolls.bmp	2.68666666667	4418	BM2_656	10	1	1.03333333333	2708	2987	1	2	SvM_NGM	1
13	RitzBitz2.bmp	1.73333333333	7628	BM2_656	31	1.02666666667	0.793333333333	8681	2733	1	2	notused	1
7	Skittles.bmp	1.71333333333	7283	BM2_656	32	0.773333333333	1.01333333333	4252	2649	1	2	notused	1
2	Slimjim.bmp	0.8	4138	BM2_656	55	0.58	0.746666666667	3293	4503	1	2	notused	1
51	Snickers.bmp	1.46666666667	4557	BM2_656	42	1.26666666667	0.766666666667	3753	2760	1	2	notused	1
30	SnoBall.bmp	0.8	5429	BM2_656	56	0.786666666667	0.56	4039	2591	1	2	notused	1
12	Sourpatch.bmp	2.96666666667	7677	BM2_656	2	1.02	1.33333333333	2905	3470	1	2	notused	1
18	SourSkittles.bmp	2.58	5172	BM2_656	13	0.66	0.766666666667	5876	3166	1	2	SvM_NGS	1
33	Streusel.bmp	1.32666666667	6816	BM2_656	46	1.32	0.753333333333	4667	2798	1	2	notused	1
20	TeddyGrahamschocolate.bmp	2.21333333333	3551	BM2_656	25	1.93333333333	1.97333333333	5556	5557	1	2	notused	1
57	Toberlorone.bmp	2.96666666667	4265	BM2_656	3	2.98666666667	2.96	5414	3118	1	2	SvM_GM	1
41	Twinkie.bmp	1.03333333333	5264	BM2_656	53	0.986666666667	0.793333333333	3298	3192	1	2	notused	1
27	Twix.bmp	2.76	4647	BM2_656	6	2.25333333333	2.35333333333	2936	2585	1	2	SvM_GS	1
4	Whatchamacallit.bmp	1.04	5030	BM2_656	51	0.753333333333	0.613333333333	3491	4389	1	2	notused	1
55	100grand_small.bmp	0.18	3446	BM2_657	58	0.8	0.26	3238	1625	2	2	notused	1
44	3Musketeers.bmp	1.00666666667	4169	BM2_657	48	0.42	0.226666666667	3062	1540	2	2	notused	1
5	Almondjoy.bmp	0.62	4591	BM2_657	53	0.193333333333	0.206666666667	2493	3022	2	2	notused	1
12	AnimalCrackers.bmp	1.08	3798	BM2_657	40	1.04	0.38	3426	1943	2	2	notused	1
54	BabyRuth.bmp	0.913333333333	2422	BM2_657	49	1.03333333333	0.573333333333	2135	1838	2	2	notused	1
59	Butterfinger.bmp	0.0533333333333	3909	BM2_657	59	0.126666666667	0.106666666667	2095	1379	2	2	notused	1
2	CheesyDoritos.bmp	2.46	2444	BM2_657	5	1.96	1.4	1959	1772	2	2	GvNG_SG	1
31	Cheetos.bmp	1.08	2125	BM2_657	41	1.32666666667	1.08666666667	2261	2234	2	2	notused	1
56	Cheezits.bmp	0.493333333333	2895	BM2_657	55	0.42	0.346666666667	1999	2135	2	2	notused	1
40	ChipsAhoy_small.bmp	1.39333333333	4524	BM2_657	33	1.4	0.526666666667	3331	1858	2	2	notused	1
32	Chocolate_mm.bmp	1.74	2652	BM2_657	22	1.16666666667	0.933333333333	2392	3047	2	2	SvM_GS	1
23	Cupcakes.bmp	1.42666666667	3837	BM2_657	31	1.4	0.62	2301	1934	2	2	notused	1
24	Doritosranch.bmp	2.46	2855	BM2_657	6	2.19333333333	1.39333333333	3512	1653	2	2	GvNG_SG	1
36	Dots_one.bmp	0.02	3071	BM2_657	60	0.0533333333333	0.533333333333	1924	1558	2	2	notused	1
53	FamousAmos_small.bmp	1.72666666667	6228	BM2_657	23	0.933333333333	0.693333333333	1698	1590	2	2	SvM_GM	1
13	FigNewton_small.bmp	0.333333333333	3158	BM2_657	57	0.16	0.42	1886	1846	2	2	notused	1
11	FlamingCheetos.bmp	1.94	4080	BM2_657	17	1.68666666667	1.17333333333	1858	1759	2	2	SvM_GM	1
29	Fritos.bmp	0.68	2445	BM2_657	51	0.28	0.34	2885	3952	2	2	notused	1
49	FrootLoops.bmp	1.1	6480	BM2_657	38	0.72	0.68	2635	3078	2	2	notused	1
10	Funyuns_small.bmp	1.25333333333	2636	BM2_657	36	1.48	1.41333333333	2293	2611	2	2	notused	1
7	Ghiradelli_milk_Almonds.bmp	2.98	4540	BM2_657	1	2.26666666667	0.986666666667	2908	1903	2	2	notused	1
47	Ghiradelli_milk.bmp	2.07333333333	3289	BM2_657	12	2.12666666667	0.94	2325	2149	2	2	GvNG_MG	1
33	Goldfish.bmp	1.45333333333	3505	BM2_657	30	1.68	1.05333333333	3951	2471	2	2	SvM_NGM	1
51	Granolabar.bmp	1.54	2861	BM2_657	26	0.593333333333	0.16	1502	2103	2	2	SvM_NGS	1
42	Hersheykisses.bmp	1.5	5270	BM2_657	27	1.16666666667	0.653333333333	3961	1520	2	2	SvM_NGS	1
41	Hersheymilk_several.bmp	1.19333333333	4736	BM2_657	37	1.08666666667	0.786666666667	2360	2372	2	2	notused	1
9	HoHo.bmp	1.48	4009	BM2_657	29	0.686666666667	0.286666666667	2132	1756	2	2	SvM_NGS	1
57	Jollyranchergreen.bmp	0.58	2265	BM2_657	54	0.3	0.3	3297	2301	2	2	notused	1
37	Jollyrancherred.bmp	0.633333333333	2355	BM2_657	52	0.24	0.346666666667	2839	2583	2	2	notused	1
21	Keeblerfudgestripes.bmp	1.98	2275	BM2_657	15	1.6	0.953333333333	2015	1893	2	2	GvNG_MG	1
28	KitKat_small.bmp	1.99333333333	2141	BM2_657	14	1.61333333333	1.39333333333	1797	2101	2	2	GvNG_MNG	1
30	Laffytaffyred_one.bmp	0.46	2616	BM2_657	56	0.24	0.273333333333	1798	1469	2	2	notused	1
27	Laysclassic.bmp	1.04666666667	3190	BM2_657	43	1.08	0.813333333333	3352	1277	2	2	notused	1
14	Lollipopred.bmp	0.713333333333	2321	BM2_657	50	0.606666666667	0.14	2685	1440	2	2	notused	1
39	Milano.bmp	2.96666666667	3340	BM2_657	2	2.00666666667	1.24666666667	3100	2232	2	2	notused	1
8	Milkduds.bmp	1.59333333333	3156	BM2_657	25	0.76	0.533333333333	1837	1788	2	2	notused	1
48	MilkyWay.bmp	1.74666666667	3515	BM2_657	21	1.26	0.58	2343	2231	2	2	SvM_GM	1
26	MrGoodbar.bmp	1.01333333333	5831	BM2_657	46	0.88	0.513333333333	3122	1576	2	2	notused	1
43	Nutterbutter.bmp	1.08666666667	2437	BM2_657	39	0.3	0.6	4120	2198	2	2	notused	1
52	Oreos.bmp	2.15333333333	2439	BM2_657	11	1.98	0.98	3526	2400	2	2	notused	1
58	PayDay.bmp	1.04666666667	3918	BM2_657	44	0.853333333333	0.32	1670	1848	2	2	notused	1
1	PeanutMMs.bmp	2.36666666667	4902	BM2_657	7	1.37333333333	1.34	1733	2167	2	2	GvNG_SNG	1
16	PopTartsCinnamon.bmp	1.01333333333	4045	BM2_657	47	0.36	0.56	3197	1606	2	2	notused	1
18	PopTartsStrawberry.bmp	2.29333333333	3200	BM2_657	8	1.46	1.00666666667	2198	1709	2	2	GvNG_SG	1
4	PringlesRed.bmp	1.49333333333	6151	BM2_657	28	1.2	0.706666666667	2478	1968	2	2	SvM_NGM	1
25	Reeses.bmp	2.24	2327	BM2_657	9	1.75333333333	1.36666666667	2047	1653	2	2	GvNG_SNG	1
45	Riprolls.bmp	1.28666666667	3045	BM2_657	34	1.08666666667	0.7	2271	2876	2	2	notused	1
50	RitzBitz2.bmp	1.04666666667	2782	BM2_657	45	0.706666666667	0.593333333333	1665	2003	2	2	notused	1
3	Skittles.bmp	2.02	2943	BM2_657	13	1.82	1.02	2514	1758	2	2	GvNG_MG	1
60	Slimjim.bmp	1.42666666667	2417	BM2_657	32	1.58666666667	0.766666666667	3598	1382	2	2	notused	1
38	Snickers.bmp	1.81333333333	1907	BM2_657	19	1.96	1.24666666667	3124	1701	2	2	SvM_GS	1
17	SnoBall.bmp	1.76666666667	4540	BM2_657	20	1.32	0.773333333333	4414	1863	2	2	SvM_GS	1
34	Sourpatch.bmp	1.96	1766	BM2_657	16	1.59333333333	1.18666666667	1903	1894	2	2	GvNG_MNG	1
19	SourSkittles.bmp	1.93333333333	3192	BM2_657	18	1.60666666667	1	2470	1647	2	2	notused	1
22	Streusel.bmp	1.7	3263	BM2_657	24	0.88	0.206666666667	3638	1954	2	2	SvM_NGM	1
15	TeddyGrahamschocolate.bmp	1.26	3854	BM2_657	35	1.35333333333	0.64	2183	1492	2	2	notused	1
6	Toberlorone.bmp	2.68	3462	BM2_657	3	1.77333333333	0.593333333333	2942	1463	2	2	GvNG_SNG	1
35	Twinkie.bmp	2.18	2973	BM2_657	10	1.48666666667	1.04666666667	2029	2111	2	2	GvNG_MNG	1
46	Twix.bmp	2.51333333333	2269	BM2_657	4	2.23333333333	1.39333333333	2238	1598	2	2	notused	1
20	Whatchamacallit.bmp	1.06	3885	BM2_657	42	0.386666666667	0.18	2647	1872	2	2	notused	1
23	100grand_small.bmp	0.446666666667	4561	BM2_658	28	0.253333333333	0.306666666667	2752	2985	1	1	GvNG_MG	1
47	3Musketeers.bmp	0.286666666667	2650	BM2_658	34	0.08	0.266666666667	2847	2780	1	1	notused	1
55	Almondjoy.bmp	1	2857	BM2_658	8	0.973333333333	0.926666666667	1948	2902	1	1	SvM_GM	1
21	AnimalCrackers.bmp	1.02	2684	BM2_658	5	1.06	1.05333333333	2801	3136	1	1	SvM_GM	1
38	BabyRuth.bmp	0.833333333333	3839	BM2_658	13	0.606666666667	0.346666666667	2882	3238	1	1	SvM_NGM	1
2	Butterfinger.bmp	0.813333333333	4456	BM2_658	16	0.893333333333	0.573333333333	2289	2669	1	1	SvM_NGS	1
22	CheesyDoritos.bmp	0.186666666667	3783	BM2_658	39	0.0466666666667	0.233333333333	4157	2485	1	1	notused	1
14	Cheetos.bmp	0.273333333333	3423	BM2_658	36	0.266666666667	0.14	2703	2584	1	1	notused	1
41	Cheezits.bmp	1.23333333333	2993	BM2_658	2	1.40666666667	0.966666666667	2940	2248	1	1	notused	1
20	ChipsAhoy_small.bmp	0.34	5405	BM2_658	31	0.286666666667	0.46	2618	3119	1	1	notused	1
48	Chocolate_mm.bmp	0.0333333333333	2758	BM2_658	42	0.0533333333333	0.133333333333	2891	2615	1	1	notused	1
30	Cupcakes.bmp	0.04	6894	BM2_658	41	0.0266666666667	0.133333333333	3286	3053	1	1	notused	1
5	Doritosranch.bmp	0.913333333333	3637	BM2_658	10	0.853333333333	0.88	3286	3470	1	1	SvM_NGS	1
25	Dots_one.bmp	0.0133333333333	4014	BM2_658	53	0.00666666666667	0.133333333333	3724	4536	1	1	notused	1
27	FamousAmos_small.bmp	1.01333333333	3375	BM2_658	6	0.88	0.5	2806	3143	1	1	SvM_GM	1
60	FigNewton_small.bmp	0.786666666667	3390	BM2_658	19	0.453333333333	0.833333333333	6319	2926	1	1	GvNG_SNG	1
52	FlamingCheetos.bmp	0.0266666666667	4800	BM2_658	44	0.0266666666667	0.0466666666667	3375	2588	1	1	notused	1
44	Fritos.bmp	0.546666666667	2525	BM2_658	24	0.88	0.533333333333	2871	2928	1	1	GvNG_MG	1
8	FrootLoops.bmp	0.02	5232	BM2_658	47	0.973333333333	0.373333333333	3201	2951	1	1	notused	1
50	Funyuns_small.bmp	0.0266666666667	4431	BM2_658	45	0.0333333333333	0.1	2907	2674	1	1	notused	1
6	Ghiradelli_milk_Almonds.bmp	1.44666666667	3896	BM2_658	1	1.00666666667	0.36	4254	6088	1	1	notused	1
54	Ghiradelli_milk.bmp	0.526666666667	3950	BM2_658	25	0.0533333333333	0.233333333333	3341	2641	1	1	notused	1
19	Goldfish.bmp	0.02	3937	BM2_658	48	0.0333333333333	0.24	3530	3879	1	1	notused	1
12	Granolabar.bmp	0.853333333333	3468	BM2_658	12	0.786666666667	0.993333333333	3629	2990	1	1	SvM_NGM	1
56	Hersheykisses.bmp	0.293333333333	3140	BM2_658	33	0.0466666666667	0.0733333333333	2828	2983	1	1	notused	1
49	Hersheymilk_several.bmp	0.0666666666667	3997	BM2_658	40	0.0466666666667	0.0466666666667	2735	3638	1	1	notused	1
9	HoHo.bmp	0.00666666666667	4910	BM2_658	57	0.0266666666667	0.126666666667	3492	2878	1	1	notused	1
1	Jollyranchergreen.bmp	0.00666666666667	3407	BM2_658	58	0.0533333333333	0.153333333333	2230	5118	1	1	notused	1
57	Jollyrancherred.bmp	0.02	3012	BM2_658	49	0.06	0.153333333333	2899	2270	1	1	notused	1
11	Keeblerfudgestripes.bmp	0.28	4095	BM2_658	35	0.0733333333333	0.113333333333	2182	3732	1	1	notused	1
18	KitKat_small.bmp	0.44	2413	BM2_658	29	0.24	0.26	4304	3438	1	1	GvNG_MNG	1
10	Laffytaffyred_one.bmp	0.02	7404	BM2_658	50	0.04	0.0333333333333	3579	3458	1	1	notused	1
36	Laysclassic.bmp	0.44	2398	BM2_658	30	0.52	0.34	2510	5870	1	1	GvNG_MG	1
53	Lollipopred.bmp	0.02	3693	BM2_658	51	0.02	0.0866666666667	2552	2934	1	1	notused	1
39	Milano.bmp	0.826666666667	3351	BM2_658	14	1	1	3595	2629	1	1	SvM_NGS	1
16	Milkduds.bmp	0.02	3680	BM2_658	52	0.0333333333333	0.166666666667	2470	2748	1	1	notused	1
59	MilkyWay.bmp	0.24	3314	BM2_658	37	0.04	0.326666666667	3220	2366	1	1	notused	1
26	MrGoodbar.bmp	0.806666666667	4341	BM2_658	18	0.993333333333	0.346666666667	5661	3665	1	1	notused	1
31	Nutterbutter.bmp	1.01333333333	3248	BM2_658	7	0.973333333333	0.993333333333	3200	3453	1	1	SvM_GS	1
17	Oreos.bmp	0.933333333333	3628	BM2_658	9	1.04	0.966666666667	5677	2599	1	1	SvM_GS	1
45	PayDay.bmp	0.6	2638	BM2_658	23	0.56	0.593333333333	2102	2325	1	1	GvNG_SG	1
43	PeanutMMs.bmp	0.786666666667	3345	BM2_658	20	1.31333333333	0.973333333333	3062	2984	1	1	GvNG_SNG	1
42	PopTartsCinnamon.bmp	0.713333333333	4290	BM2_658	22	0.02	0.553333333333	2287	2461	1	1	GvNG_SNG	1
32	PopTartsStrawberry.bmp	0.733333333333	4619	BM2_658	21	0.74	0.58	2958	5646	1	1	GvNG_SG	1
33	PringlesRed.bmp	0.313333333333	2800	BM2_658	32	0.04	0.24	2127	2919	1	1	notused	1
7	Reeses.bmp	0.813333333333	7652	BM2_658	17	0.566666666667	0.76	3477	3406	1	1	GvNG_SG	1
58	Riprolls.bmp	0.0266666666667	4034	BM2_658	46	0.04	0.0933333333333	2758	3328	1	1	notused	1
4	RitzBitz2.bmp	0.24	6374	BM2_658	38	0.646666666667	0.113333333333	5316	2722	1	1	notused	1
24	Skittles.bmp	0.0133333333333	3110	BM2_658	54	0.02	0.146666666667	2524	3183	1	1	notused	1
3	Slimjim.bmp	0.00666666666667	3429	BM2_658	59	0.02	0.02	3201	2767	1	1	notused	1
35	Snickers.bmp	0.873333333333	4622	BM2_658	11	0.653333333333	0.533333333333	2622	3564	1	1	notused	1
51	SnoBall.bmp	0.0133333333333	3518	BM2_658	55	0.0333333333333	0.0866666666667	2700	3775	1	1	notused	1
29	Sourpatch.bmp	0.00666666666667	5469	BM2_658	60	0.0733333333333	0.08	1569	2547	1	1	notused	1
34	SourSkittles.bmp	0.0333333333333	3583	BM2_658	43	0.0266666666667	0.0733333333333	3169	3756	1	1	notused	1
28	Streusel.bmp	0.46	4532	BM2_658	26	0.12	0.2	2282	3009	1	1	GvNG_MNG	1
46	TeddyGrahamschocolate.bmp	1.02666666667	4185	BM2_658	4	0.806666666667	0.906666666667	4112	2608	1	1	notused	1
13	Toberlorone.bmp	0.46	4072	BM2_658	27	0.273333333333	0.286666666667	2712	4058	1	1	GvNG_MNG	1
15	Twinkie.bmp	0.0133333333333	4411	BM2_658	56	0.04	0.0933333333333	2789	2641	1	1	notused	1
40	Twix.bmp	1.03333333333	3531	BM2_658	3	0.986666666667	0.946666666667	2686	2837	1	1	SvM_GS	1
37	Whatchamacallit.bmp	0.82	3438	BM2_658	15	0.2	0.433333333333	4717	2878	1	1	SvM_NGM	1
16	100grand_small.bmp	1.00666666667	10289	BM2_659	33	0.0466666666667	0.0133333333333	2212	3147	2	1	notused	1
37	3Musketeers.bmp	0.02	2349	BM2_659	51	0.08	0.0133333333333	1918	2562	2	1	notused	1
23	Almondjoy.bmp	0.0333333333333	3414	BM2_659	43	0.00666666666667	0.0133333333333	2672	2985	2	1	notused	1
54	AnimalCrackers.bmp	1.54	3740	BM2_659	23	0.773333333333	0.133333333333	1851	2146	2	1	SvM_GS	1
46	BabyRuth.bmp	0.52	5082	BM2_659	39	0.00666666666667	0.0266666666667	1589	2438	2	1	notused	1
31	Butterfinger.bmp	0.0333333333333	2926	BM2_659	44	0.02	0.02	2243	3287	2	1	notused	1
24	CheesyDoritos.bmp	0.893333333333	3368	BM2_659	36	0.02	0.02	1962	2440	2	1	notused	1
28	Cheetos.bmp	0.0133333333333	4054	BM2_659	55	0.00666666666667	0.0266666666667	2339	3261	2	1	notused	1
42	Cheezits.bmp	0.00666666666667	2463	BM2_659	58	0.0266666666667	0.00666666666667	1793	2447	2	1	notused	1
35	ChipsAhoy_small.bmp	1.86	5294	BM2_659	19	2.50666666667	2.1	2206	1783	2	1	SvM_GM	1
45	Chocolate_mm.bmp	2.51333333333	2310	BM2_659	7	2.02666666667	1.66	2983	2932	2	1	GvNG_SG	1
56	Cupcakes.bmp	1.25333333333	2063	BM2_659	27	0.273333333333	0.54	1754	1853	2	1	SvM_NGM	1
60	Doritosranch.bmp	1.86666666667	4710	BM2_659	18	0.893333333333	0.00666666666667	1924	4178	2	1	notused	1
40	Dots_one.bmp	0.08	6845	BM2_659	41	0.2	0.02	5251	2568	2	1	notused	1
41	FamousAmos_small.bmp	2.86	2657	BM2_659	1	2.78	2.25333333333	2480	4262	2	1	notused	1
32	FigNewton_small.bmp	0.00666666666667	2462	BM2_659	59	0.02	0.00666666666667	2541	2333	2	1	notused	1
15	FlamingCheetos.bmp	1.88	5367	BM2_659	17	1.99333333333	1.41333333333	3288	2275	2	1	SvM_GS	1
8	Fritos.bmp	0.893333333333	2883	BM2_659	37	1.08	0.413333333333	2278	2029	2	1	notused	1
48	FrootLoops.bmp	2.16666666667	3261	BM2_659	11	1.19333333333	1.04	2190	1966	2	1	notused	1
29	Funyuns_small.bmp	0.0133333333333	2725	BM2_659	56	0.00666666666667	0.0133333333333	2950	3439	2	1	notused	1
13	Ghiradelli_milk_Almonds.bmp	2.78666666667	3097	BM2_659	2	2.78	1.88	4663	3992	2	1	notused	1
3	Ghiradelli_milk.bmp	2.75333333333	4438	BM2_659	3	2.68666666667	2.42666666667	2299	2645	2	1	GvNG_SG	1
1	Goldfish.bmp	0.946666666667	5359	BM2_659	35	0.0133333333333	0.00666666666667	2150	3156	2	1	notused	1
59	Granolabar.bmp	0.0333333333333	1878	BM2_659	45	0.0133333333333	0.213333333333	2168	1892	2	1	notused	1
30	Hersheykisses.bmp	1.5	5096	BM2_659	25	1.74	0.986666666667	2493	4636	2	1	notused	1
57	Hersheymilk_several.bmp	2.18	4598	BM2_659	9	2.08	1.52	1935	2102	2	1	GvNG_SG	1
39	HoHo.bmp	0.0333333333333	2268	BM2_659	46	0.0133333333333	0.00666666666667	2488	2741	2	1	notused	1
7	Jollyranchergreen.bmp	1.24666666667	4879	BM2_659	28	1.40666666667	1.17333333333	2463	1903	2	1	SvM_NGS	1
55	Jollyrancherred.bmp	1.72666666667	5616	BM2_659	22	1.37333333333	1.13333333333	2019	3625	2	1	SvM_GM	1
10	Keeblerfudgestripes.bmp	0.613333333333	3964	BM2_659	38	0.00666666666667	0.04	2175	2501	2	1	notused	1
5	KitKat_small.bmp	1.74666666667	6520	BM2_659	21	1.88	1.8	1675	2418	2	1	SvM_GS	1
21	Laffytaffyred_one.bmp	1.04	6769	BM2_659	31	0.426666666667	0.0266666666667	2612	2526	2	1	notused	1
52	Laysclassic.bmp	1.75333333333	2792	BM2_659	20	1.9	0.333333333333	7390	2337	2	1	SvM_GM	1
12	Lollipopred.bmp	1.04666666667	7069	BM2_659	29	0.02	0.173333333333	2007	1646	2	1	SvM_NGM	1
38	Milano.bmp	0.993333333333	2457	BM2_659	34	0.0133333333333	0.0133333333333	2630	1875	2	1	notused	1
19	Milkduds.bmp	2.14666666667	7497	BM2_659	12	1.00666666667	0.0133333333333	2691	1426	2	1	GvNG_MNG	1
33	MilkyWay.bmp	0.02	3643	BM2_659	52	0.04	0.0266666666667	1774	2974	2	1	notused	1
22	MrGoodbar.bmp	2.11333333333	4107	BM2_659	13	1.22666666667	0.64	1999	1817	2	1	GvNG_MNG	1
58	Nutterbutter.bmp	0.06	2357	BM2_659	42	0.0133333333333	0.0133333333333	3023	2380	2	1	notused	1
6	Oreos.bmp	1.04	4677	BM2_659	32	0.293333333333	0.0133333333333	1967	2028	2	1	notused	1
27	PayDay.bmp	0.0266666666667	4269	BM2_659	50	0.0733333333333	0.0266666666667	2310	3158	2	1	notused	1
50	PeanutMMs.bmp	1.52	2607	BM2_659	24	1.63333333333	0.02	2576	2997	2	1	SvM_NGS	1
4	PopTartsCinnamon.bmp	2	3044	BM2_659	15	1.88666666667	0.313333333333	3031	2888	2	1	GvNG_MNG	1
25	PopTartsStrawberry.bmp	0.0133333333333	4381	BM2_659	57	0.00666666666667	0.02	3547	2836	2	1	notused	1
44	PringlesRed.bmp	1.04666666667	2765	BM2_659	30	0.253333333333	0.193333333333	3271	2712	2	1	SvM_NGS	1
20	Reeses.bmp	0.02	5395	BM2_659	53	0.0666666666667	0.0133333333333	2605	3111	2	1	notused	1
53	Riprolls.bmp	2.54	5424	BM2_659	5	1.04	0.0133333333333	2148	2758	2	1	GvNG_SNG	1
47	RitzBitz2.bmp	0.0333333333333	2341	BM2_659	47	0.02	0.00666666666667	3439	2878	2	1	notused	1
9	Skittles.bmp	1.99333333333	3104	BM2_659	16	1.02	0.326666666667	2091	2404	2	1	GvNG_MG	1
34	Slimjim.bmp	2.34666666667	4235	BM2_659	8	1.91333333333	1.46666666667	3195	1878	2	1	GvNG_SNG	1
11	Snickers.bmp	2.60666666667	2047	BM2_659	4	1.56	1.66666666667	3343	2568	2	1	notused	1
26	SnoBall.bmp	0.00666666666667	2134	BM2_659	60	0.00666666666667	0.0133333333333	2740	2955	2	1	notused	1
17	Sourpatch.bmp	2.10666666667	2324	BM2_659	14	1.82666666667	1.08	1815	1752	2	1	GvNG_MG	1
36	SourSkittles.bmp	2.17333333333	5299	BM2_659	10	1.02	1.22666666667	2896	3070	2	1	GvNG_MG	1
51	Streusel.bmp	0.0333333333333	2949	BM2_659	48	0.0266666666667	0.0133333333333	2466	2918	2	1	notused	1
43	TeddyGrahamschocolate.bmp	0.0333333333333	4453	BM2_659	49	0.0133333333333	0.0133333333333	2019	2847	2	1	notused	1
2	Toberlorone.bmp	2.52	3182	BM2_659	6	1.01333333333	2.01333333333	2844	2373	2	1	GvNG_SNG	1
49	Twinkie.bmp	0.02	2645	BM2_659	54	0.00666666666667	0.0266666666667	2681	2343	2	1	notused	1
14	Twix.bmp	1.41333333333	3179	BM2_659	26	0.206666666667	1.04	1930	2558	2	1	SvM_NGM	1
18	Whatchamacallit.bmp	0.173333333333	6471	BM2_659	40	0.0133333333333	0.02	3172	3663	2	1	notused	1
20	100grand_small.bmp	1.06666666667	2929	BM2_660	24	0.96	1.05333333333	1847	4043	1	2	GvNG_MNG	1
14	3Musketeers.bmp	1.98666666667	4124	BM2_660	6	1.49333333333	1.04666666667	2666	2801	1	2	SvM_GS	1
31	Almondjoy.bmp	2.04666666667	2884	BM2_660	5	1.33333333333	1.02666666667	4086	2678	1	2	SvM_GS	1
27	AnimalCrackers.bmp	0.126666666667	3735	BM2_660	53	1.03333333333	0.38	2061	1644	1	2	notused	1
57	BabyRuth.bmp	1.38666666667	2503	BM2_660	19	1.04	1.08	3196	3315	1	2	GvNG_SG	1
35	Butterfinger.bmp	0.433333333333	3143	BM2_660	47	1.06	1.06666666667	6269	2611	1	2	notused	1
32	CheesyDoritos.bmp	1.07333333333	3304	BM2_660	23	1.02666666667	1.50666666667	2780	5513	1	2	GvNG_SNG	1
60	Cheetos.bmp	1.52	2669	BM2_660	11	1.41333333333	1.98	2114	2269	1	2	notused	1
28	Cheezits.bmp	1.08666666667	2870	BM2_660	21	1.06666666667	1.05333333333	2849	2572	1	2	GvNG_SNG	1
25	ChipsAhoy_small.bmp	1.54	3562	BM2_660	10	1.47333333333	1.09333333333	2399	2135	1	2	SvM_NGM	1
38	Chocolate_mm.bmp	1.42666666667	2919	BM2_660	16	1.00666666667	0.38	1680	1945	1	2	SvM_NGM	1
19	Cupcakes.bmp	1.03333333333	2618	BM2_660	30	1.04	1.40666666667	3958	2293	1	2	GvNG_MNG	1
23	Doritosranch.bmp	1.02666666667	3191	BM2_660	32	1	1.51333333333	1996	1891	1	2	notused	1
3	Dots_one.bmp	0.12	3819	BM2_660	54	0.586666666667	0.346666666667	1936	2795	1	2	notused	1
47	FamousAmos_small.bmp	1.94	3267	BM2_660	8	1.63333333333	1.09333333333	2343	2358	1	2	SvM_GS	1
39	FigNewton_small.bmp	0.566666666667	3702	BM2_660	41	1.05333333333	0.393333333333	3443	3278	1	2	notused	1
43	FlamingCheetos.bmp	2.52	3864	BM2_660	1	1.95333333333	2.21333333333	3773	3032	1	2	notused	1
8	Fritos.bmp	1.01333333333	3254	BM2_660	36	0.993333333333	0.993333333333	2209	2173	1	2	notused	1
2	FrootLoops.bmp	0.0866666666667	4038	BM2_660	56	0.56	0.72	2135	2740	1	2	notused	1
13	Funyuns_small.bmp	1.06666666667	3882	BM2_660	25	1.02666666667	0.986666666667	2744	1932	1	2	notused	1
51	Ghiradelli_milk_Almonds.bmp	2.49333333333	3464	BM2_660	3	1.96	1.12666666667	2328	2400	1	2	SvM_GM	1
16	Ghiradelli_milk.bmp	2.42	4684	BM2_660	4	1.08	1.38666666667	5284	3005	1	2	notused	1
44	Goldfish.bmp	1.08	3423	BM2_660	22	1.07333333333	1.03333333333	2796	2759	1	2	GvNG_SG	1
45	Granolabar.bmp	0.533333333333	5204	BM2_660	43	0.426666666667	0.133333333333	2239	2460	1	2	notused	1
33	Hersheykisses.bmp	0.58	3792	BM2_660	40	0.56	1.05333333333	2417	2717	1	2	notused	1
36	Hersheymilk_several.bmp	0.46	3121	BM2_660	46	0.36	0.56	3405	2279	1	2	notused	1
10	HoHo.bmp	1.42666666667	5319	BM2_660	17	1.06	1.04666666667	3060	3546	1	2	GvNG_SNG	1
12	Jollyranchergreen.bmp	1.02666666667	4410	BM2_660	33	0.486666666667	0.806666666667	2266	2495	1	2	notused	1
54	Jollyrancherred.bmp	0.253333333333	2100	BM2_660	48	0.113333333333	1.06	3668	3597	1	2	notused	1
26	Keeblerfudgestripes.bmp	1.05333333333	5425	BM2_660	27	0.933333333333	1.06666666667	2080	3228	1	2	GvNG_MG	1
4	KitKat_small.bmp	1.04	6847	BM2_660	29	1.04666666667	1.05333333333	1918	2654	1	2	GvNG_MG	1
1	Laffytaffyred_one.bmp	0.0533333333333	3286	BM2_660	58	0.06	0.24	2281	2101	1	2	notused	1
17	Laysclassic.bmp	1.04666666667	2790	BM2_660	28	1.00666666667	1.04	1537	2008	1	2	GvNG_MNG	1
48	Lollipopred.bmp	0.133333333333	3384	BM2_660	51	0.12	0.36	2710	3173	1	2	notused	1
18	Milano.bmp	2.51333333333	3534	BM2_660	2	1.99333333333	1.70666666667	1972	4017	1	2	notused	1
22	Milkduds.bmp	1.06666666667	5171	BM2_660	26	1.50666666667	1.50666666667	3644	2550	1	2	GvNG_MG	1
52	MilkyWay.bmp	1.93333333333	2092	BM2_660	9	0.973333333333	1.03333333333	2870	3043	1	2	SvM_GM	1
34	MrGoodbar.bmp	0.566666666667	3460	BM2_660	42	0.18	0.386666666667	2783	2807	1	2	notused	1
42	Nutterbutter.bmp	0.513333333333	2865	BM2_660	45	1	0.993333333333	2134	1974	1	2	notused	1
9	Oreos.bmp	1.44666666667	4548	BM2_660	14	1.37333333333	1.00666666667	3432	1887	1	2	SvM_NGM	1
21	PayDay.bmp	1.03333333333	2537	BM2_660	31	0.606666666667	1.04	4079	2471	1	2	notused	1
37	PeanutMMs.bmp	1.46	2603	BM2_660	12	1.54666666667	1.04	3474	1868	1	2	SvM_NGS	1
6	PopTartsCinnamon.bmp	0.0466666666667	5081	BM2_660	59	0.226666666667	0.133333333333	3197	2417	1	2	notused	1
24	PopTartsStrawberry.bmp	0.153333333333	2336	BM2_660	50	0.313333333333	0.22	4455	1962	1	2	notused	1
59	PringlesRed.bmp	1.02666666667	2871	BM2_660	34	1.47333333333	1.12	2796	2197	1	2	notused	1
56	Reeses.bmp	1.46	2709	BM2_660	13	1.06666666667	1.04666666667	2232	2830	1	2	SvM_NGS	1
41	Riprolls.bmp	0.246666666667	2178	BM2_660	49	0.14	0.453333333333	2026	2586	1	2	notused	1
55	RitzBitz2.bmp	0.986666666667	3137	BM2_660	38	1.98	1.03333333333	3339	1948	1	2	notused	1
40	Skittles.bmp	0.0666666666667	2398	BM2_660	57	0.0866666666667	0.0666666666667	2691	2033	1	2	notused	1
53	Slimjim.bmp	0.52	4712	BM2_660	44	1.08	0.553333333333	2610	2912	1	2	notused	1
29	Snickers.bmp	1.96	5318	BM2_660	7	1.59333333333	1.04	2371	7592	1	2	SvM_GM	1
7	SnoBall.bmp	0.106666666667	3517	BM2_660	55	0.1	0.38	1789	2044	1	2	notused	1
49	Sourpatch.bmp	1.42666666667	3109	BM2_660	18	1.00666666667	1.17333333333	3939	2630	1	2	notused	1
5	SourSkittles.bmp	0.0466666666667	3158	BM2_660	60	0.0933333333333	0.0933333333333	1652	1855	1	2	notused	1
58	Streusel.bmp	0.133333333333	3388	BM2_660	52	0.393333333333	0.173333333333	1891	3408	1	2	notused	1
46	TeddyGrahamschocolate.bmp	1.1	3113	BM2_660	20	0.966666666667	0.26	1567	2492	1	2	GvNG_SG	1
30	Toberlorone.bmp	1.02	2333	BM2_660	35	0.466666666667	0.733333333333	2633	6998	1	2	notused	1
11	Twinkie.bmp	0.6	2778	BM2_660	39	0.2	0.38	2397	2567	1	2	notused	1
15	Twix.bmp	1.44666666667	3055	BM2_660	15	0.74	0.42	2137	2517	1	2	SvM_NGS	1
50	Whatchamacallit.bmp	1.01333333333	3655	BM2_660	37	0.54	0.166666666667	2555	2961	1	2	notused	1
4	100grand_small.bmp	1	9158	BM2_661	42	1.03333333333	1.95333333333	4595	3879	2	2	notused	1
53	3Musketeers.bmp	0.493333333333	6600	BM2_661	46	0.58	1.48	3622	6338	2	2	notused	1
8	Almondjoy.bmp	2.46	9950	BM2_661	13	2.97333333333	2.97333333333	3566	3025	2	2	GvNG_MG	1
30	AnimalCrackers.bmp	2.00666666667	6412	BM2_661	14	2.96666666667	2.49333333333	5214	4814	2	2	GvNG_MNG	1
46	BabyRuth.bmp	1.03333333333	8726	BM2_661	34	1.55333333333	1.98666666667	5425	3765	2	2	notused	1
47	Butterfinger.bmp	0.3	7130	BM2_661	59	1.06666666667	1.06	4176	3780	2	2	notused	1
21	CheesyDoritos.bmp	0.466666666667	13452	BM2_661	52	0.486666666667	1.96666666667	4076	3847	2	2	notused	1
26	Cheetos.bmp	1.98	5038	BM2_661	18	1.04666666667	2.45333333333	9327	6255	2	2	notused	1
10	Cheezits.bmp	1.97333333333	8061	BM2_661	24	1.5	1.96	6636	3767	2	2	SvM_NGM	1
7	ChipsAhoy_small.bmp	1.02	9049	BM2_661	39	0.506666666667	1.02	3837	3267	2	2	notused	1
60	Chocolate_mm.bmp	1.04666666667	7296	BM2_661	30	1.06	1.97333333333	4413	8560	2	2	SvM_NGM	1
18	Cupcakes.bmp	0.493333333333	6553	BM2_661	47	0.6	1.03333333333	5204	3291	2	2	notused	1
13	Doritosranch.bmp	1.03333333333	6345	BM2_661	35	1.05333333333	1.03333333333	5694	4207	2	2	notused	1
17	Dots_one.bmp	1.98	9319	BM2_661	19	1.06	1.97333333333	5769	4306	2	2	SvM_GS	1
36	FamousAmos_small.bmp	0.433333333333	5126	BM2_661	53	0.513333333333	1.02666666667	3862	3102	2	2	notused	1
19	FigNewton_small.bmp	2.48666666667	6590	BM2_661	9	2.96666666667	2.98	15870	3605	2	2	GvNG_SNG	1
25	FlamingCheetos.bmp	0.4	4834	BM2_661	56	0.48	1.00666666667	5957	4027	2	2	notused	1
59	Fritos.bmp	1.02666666667	5256	BM2_661	36	1.50666666667	1.97333333333	6831	3730	2	2	notused	1
55	FrootLoops.bmp	1.02666666667	5277	BM2_661	37	0.553333333333	2.00666666667	4734	4308	2	2	notused	1
54	Funyuns_small.bmp	0.353333333333	4845	BM2_661	57	0.533333333333	1.01333333333	4206	4620	2	2	notused	1
48	Ghiradelli_milk_Almonds.bmp	2.97333333333	7578	BM2_661	1	2.97333333333	2.97333333333	4741	3965	2	2	notused	1
14	Ghiradelli_milk.bmp	2.56	7518	BM2_661	3	1.46666666667	2.98666666667	5216	5505	2	2	GvNG_SNG	1
29	Goldfish.bmp	1.54666666667	9039	BM2_661	27	1.06	2.51333333333	2328	6964	2	2	SvM_NGS	1
11	Granolabar.bmp	2.5	6821	BM2_661	6	2.00666666667	1.02666666667	4967	3272	2	2	GvNG_SG	1
44	Hersheykisses.bmp	1.04666666667	6945	BM2_661	31	1.03333333333	1.48666666667	3803	3647	2	2	notused	1
15	Hersheymilk_several.bmp	2.50666666667	7237	BM2_661	4	1.02666666667	1.52	4127	4215	2	2	notused	1
6	HoHo.bmp	0.473333333333	6341	BM2_661	50	1.05333333333	1.02666666667	4246	3521	2	2	notused	1
31	Jollyranchergreen.bmp	0.346666666667	5022	BM2_661	58	0.446666666667	1.02666666667	4539	2982	2	2	notused	1
51	Jollyrancherred.bmp	0.5	4662	BM2_661	45	1.01333333333	1.04	4458	3836	2	2	notused	1
3	Keeblerfudgestripes.bmp	1.98666666667	8350	BM2_661	15	2.00666666667	1.98666666667	5975	3134	2	2	GvNG_MG	1
58	KitKat_small.bmp	2.47333333333	9567	BM2_661	11	1.06666666667	1.56666666667	4164	3788	2	2	notused	1
2	Laffytaffyred_one.bmp	1.04666666667	8676	BM2_661	32	1.03333333333	1.03333333333	5192	8639	2	2	notused	1
35	Laysclassic.bmp	1.98	5232	BM2_661	20	1.05333333333	1.48666666667	4128	6438	2	2	SvM_GS	1
24	Lollipopred.bmp	0.433333333333	5785	BM2_661	54	0.5	1.04666666667	4287	3488	2	2	notused	1
52	Milano.bmp	2.5	5662	BM2_661	7	2	2.47333333333	5444	6010	2	2	GvNG_SNG	1
37	Milkduds.bmp	1.98666666667	12235	BM2_661	16	1.02666666667	1.02666666667	4853	3488	2	2	GvNG_MNG	1
27	MilkyWay.bmp	1.01333333333	7741	BM2_661	41	1.4	1.98	5884	3590	2	2	notused	1
32	MrGoodbar.bmp	1.04	10217	BM2_661	33	1.52	1.51333333333	4076	3825	2	2	notused	1
56	Nutterbutter.bmp	1.98	5933	BM2_661	21	1.98	1.96666666667	5528	6391	2	2	SvM_GM	1
33	Oreos.bmp	1.48	8819	BM2_661	29	1.04	1.96666666667	8134	5568	2	2	SvM_NGS	1
41	PayDay.bmp	2.72	8870	BM2_661	2	2.51333333333	2.98	7991	4651	2	2	notused	1
28	PeanutMMs.bmp	2.47333333333	5607	BM2_661	12	1.51333333333	2.49333333333	7103	4500	2	2	GvNG_MG	1
42	PopTartsCinnamon.bmp	1.98	6424	BM2_661	22	1.98666666667	2.48666666667	4838	4100	2	2	SvM_GS	1
20	PopTartsStrawberry.bmp	2.49333333333	5740	BM2_661	8	1.99333333333	2.96666666667	4185	4730	2	2	GvNG_SG	1
5	PringlesRed.bmp	1.02666666667	7999	BM2_661	38	1.02666666667	1.98666666667	5998	3200	2	2	notused	1
22	Reeses.bmp	2.48	6329	BM2_661	10	2.00666666667	1.97333333333	5179	4339	2	2	GvNG_MNG	1
34	Riprolls.bmp	0.546666666667	8142	BM2_661	44	0.56	1.45333333333	7964	9844	2	2	notused	1
9	RitzBitz2.bmp	1.97333333333	11637	BM2_661	25	0.533333333333	1.47333333333	6247	5762	2	2	notused	1
40	Skittles.bmp	2.50666666667	9958	BM2_661	5	1.03333333333	1.49333333333	5326	5636	2	2	GvNG_SG	1
38	Slimjim.bmp	0.266666666667	8767	BM2_661	60	0.48	1.01333333333	4710	4780	2	2	notused	1
12	Snickers.bmp	1.98666666667	5814	BM2_661	17	1.5	2.97333333333	4211	4767	2	2	SvM_GM	1
57	SnoBall.bmp	1.98	7172	BM2_661	23	2.01333333333	2.45333333333	6796	9017	2	2	SvM_GM	1
39	Sourpatch.bmp	0.493333333333	6959	BM2_661	48	1.06	1.04	5776	5633	2	2	notused	1
1	SourSkittles.bmp	1.72666666667	8246	BM2_661	26	1.05333333333	1.02666666667	3608	3368	2	2	SvM_NGS	1
43	Streusel.bmp	0.473333333333	6443	BM2_661	51	1.04666666667	1.01333333333	4144	4226	2	2	notused	1
49	TeddyGrahamschocolate.bmp	1.02	9054	BM2_661	40	1.05333333333	1.98	7059	4783	2	2	notused	1
50	Toberlorone.bmp	1.50666666667	9871	BM2_661	28	0.473333333333	1.00666666667	3997	3808	2	2	SvM_NGM	1
16	Twinkie.bmp	0.553333333333	7180	BM2_661	43	1.04666666667	1.04	4060	3759	2	2	notused	1
23	Twix.bmp	0.48	8699	BM2_661	49	0.52	1.98666666667	3683	4636	2	2	notused	1
45	Whatchamacallit.bmp	0.433333333333	7074	BM2_661	55	0.586666666667	1.02666666667	4374	4266	2	2	notused	1
58	100grand_small.bmp	1.09333333333	7601	BM2_662	12	1.12666666667	1.59333333333	12218	2780	1	1	SvM_NGM	1
6	3Musketeers.bmp	1.50666666667	7375	BM2_662	6	1.11333333333	0.886666666667	6223	21855	1	1	SvM_GM	1
38	Almondjoy.bmp	0.0133333333333	3318	BM2_662	53	0.0133333333333	0.02	3556	2902	1	1	notused	1
60	AnimalCrackers.bmp	0.653333333333	5300	BM2_662	31	0.24	0.26	4888	3297	1	1	notused	1
44	BabyRuth.bmp	0.02	2442	BM2_662	51	0.00666666666667	0.02	4305	3157	1	1	notused	1
28	Butterfinger.bmp	0.926666666667	12359	BM2_662	23	0.8	0.886666666667	3678	4393	1	1	GvNG_SG	1
53	CheesyDoritos.bmp	0.04	2750	BM2_662	47	0.00666666666667	0.0333333333333	4559	2934	1	1	notused	1
59	Cheetos.bmp	0.973333333333	2597	BM2_662	22	0.94	0.74	6447	2964	1	1	GvNG_SNG	1
54	Cheezits.bmp	0.906666666667	3032	BM2_662	24	1.08666666667	0.86	2759	3091	1	1	GvNG_MG	1
4	ChipsAhoy_small.bmp	0.88	5131	BM2_662	26	0.953333333333	0.833333333333	26218	2791	1	1	GvNG_MNG	1
39	Chocolate_mm.bmp	0.626666666667	5493	BM2_662	34	0.806666666667	1	4401	2551	1	1	notused	1
48	Cupcakes.bmp	0.366666666667	3854	BM2_662	36	0.5	0.52	5535	3166	1	1	notused	1
31	Doritosranch.bmp	0.88	4684	BM2_662	27	0.933333333333	0.74	3119	4256	1	1	GvNG_MNG	1
56	Dots_one.bmp	0.893333333333	3976	BM2_662	25	0.633333333333	1.06	3291	3015	1	1	notused	1
13	FamousAmos_small.bmp	1.01333333333	5706	BM2_662	18	0.82	0.9	24894	6300	1	1	notused	1
52	FigNewton_small.bmp	0.146666666667	4368	BM2_662	44	0.0733333333333	0.06	4391	2804	1	1	notused	1
9	FlamingCheetos.bmp	0.00666666666667	3539	BM2_662	56	0.0133333333333	0.0133333333333	3160	2247	1	1	notused	1
16	Fritos.bmp	1.29333333333	4360	BM2_662	8	1	1.18666666667	5047	2726	1	1	SvM_GM	1
15	FrootLoops.bmp	0.76	10821	BM2_662	29	0.493333333333	0.18	4541	3491	1	1	GvNG_MNG	1
43	Funyuns_small.bmp	0.02	3732	BM2_662	52	0.02	0.433333333333	3774	1695	1	1	notused	1
34	Ghiradelli_milk_Almonds.bmp	0.186666666667	5230	BM2_662	43	0.473333333333	1.29333333333	7950	2990	1	1	notused	1
30	Ghiradelli_milk.bmp	1.68	6150	BM2_662	3	2.80666666667	2.6	6831	2013	1	1	SvM_GS	1
22	Goldfish.bmp	0.0333333333333	5434	BM2_662	48	0.266666666667	0.42	5272	3736	1	1	notused	1
45	Granolabar.bmp	0.0266666666667	3669	BM2_662	49	0.326666666667	0.0333333333333	16897	3110	1	1	notused	1
27	Hersheykisses.bmp	0.766666666667	6831	BM2_662	28	0.7	0.493333333333	2821	3831	1	1	GvNG_MG	1
12	Hersheymilk_several.bmp	1.01333333333	10781	BM2_662	19	0.66	0.453333333333	3416	4042	1	1	GvNG_SNG	1
24	HoHo.bmp	0.206666666667	3441	BM2_662	41	0.22	0.406666666667	4830	4896	1	1	notused	1
47	Jollyranchergreen.bmp	0.326666666667	3893	BM2_662	38	0.6	0.513333333333	3960	3375	1	1	notused	1
14	Jollyrancherred.bmp	0.2	3499	BM2_662	42	0.36	0.226666666667	3767	4126	1	1	notused	1
2	Keeblerfudgestripes.bmp	1.32	4824	BM2_662	7	0.966666666667	1.35333333333	5524	2235	1	1	SvM_GS	1
57	KitKat_small.bmp	1.16666666667	3851	BM2_662	10	1.02	1.32	3787	16242	1	1	SvM_NGS	1
5	Laffytaffyred_one.bmp	0.00666666666667	15926	BM2_662	57	0.02	0.0466666666667	3750	2397	1	1	notused	1
10	Laysclassic.bmp	1.57333333333	8173	BM2_662	4	1.85333333333	1.70666666667	3899	2413	1	1	notused	1
51	Lollipopred.bmp	0.26	5127	BM2_662	39	0.293333333333	0.02	4101	2189	1	1	notused	1
11	Milano.bmp	1.98	7550	BM2_662	2	2.48666666667	1.92666666667	6552	4881	1	1	notused	1
18	Milkduds.bmp	1.02	9199	BM2_662	16	0.173333333333	0.633333333333	4433	2951	1	1	SvM_NGS	1
36	MilkyWay.bmp	1.06	6044	BM2_662	14	0.846666666667	0.866666666667	6735	2710	1	1	SvM_NGS	1
20	MrGoodbar.bmp	0.26	3498	BM2_662	40	0.146666666667	0.0333333333333	3303	2622	1	1	notused	1
32	Nutterbutter.bmp	0.993333333333	12519	BM2_662	21	0.893333333333	0.74	5748	4519	1	1	GvNG_SG	1
25	Oreos.bmp	1.52666666667	4364	BM2_662	5	1.29333333333	1.42	3119	3181	1	1	SvM_GM	1
49	PayDay.bmp	0.00666666666667	4303	BM2_662	58	0.02	0.0133333333333	4928	2686	1	1	notused	1
33	PeanutMMs.bmp	0.06	3998	BM2_662	46	0.0333333333333	0.0733333333333	3707	2648	1	1	notused	1
29	PopTartsCinnamon.bmp	1.04666666667	5669	BM2_662	15	0.746666666667	1.01333333333	5389	2189	1	1	SvM_NGM	1
26	PopTartsStrawberry.bmp	0.0133333333333	7871	BM2_662	54	0.0133333333333	0.0266666666667	3109	2126	1	1	notused	1
17	PringlesRed.bmp	1.02	2746	BM2_662	17	1	1.02	4365	7062	1	1	GvNG_SG	1
19	Reeses.bmp	1.00666666667	3799	BM2_662	20	0.853333333333	0.766666666667	9326	9382	1	1	GvNG_SNG	1
50	Riprolls.bmp	0.346666666667	6836	BM2_662	37	0.0333333333333	0.0933333333333	6159	3255	1	1	notused	1
35	RitzBitz2.bmp	0.673333333333	9095	BM2_662	30	0.72	0.68	6387	2948	1	1	GvNG_MG	1
41	Skittles.bmp	0.00666666666667	2797	BM2_662	59	0.0266666666667	0.14	4298	4502	1	1	notused	1
46	Slimjim.bmp	0.0133333333333	4612	BM2_662	55	0.0133333333333	0.12	3443	2073	1	1	notused	1
8	Snickers.bmp	0.526666666667	5642	BM2_662	35	0.0133333333333	0.02	4591	4687	1	1	notused	1
23	SnoBall.bmp	0.00666666666667	5516	BM2_662	60	0.0133333333333	0.0333333333333	4901	3680	1	1	notused	1
1	Sourpatch.bmp	0.633333333333	7903	BM2_662	32	0.173333333333	0.213333333333	2893	3071	1	1	notused	1
55	SourSkittles.bmp	0.0266666666667	3142	BM2_662	50	0.0333333333333	0.106666666667	5638	2097	1	1	notused	1
7	Streusel.bmp	0.633333333333	5016	BM2_662	33	0.32	0.353333333333	3012	7187	1	1	notused	1
21	TeddyGrahamschocolate.bmp	1.12666666667	4498	BM2_662	11	0.84	0.673333333333	5478	2631	1	1	notused	1
37	Toberlorone.bmp	2.11333333333	5232	BM2_662	1	2.99333333333	2.98	8332	3532	1	1	notused	1
3	Twinkie.bmp	0.1	4397	BM2_662	45	0.02	0.2	7421	2453	1	1	notused	1
40	Twix.bmp	1.22666666667	18262	BM2_662	9	0.733333333333	1.02	2830	5259	1	1	SvM_GS	1
42	Whatchamacallit.bmp	1.08	5169	BM2_662	13	0.573333333333	0.746666666667	5253	2739	1	1	SvM_NGM	1
4	100grand_small.bmp	1.08666666667	2695	BM2_663	31	1.32	0.706666666667	2125	2595	2	1	notused	1
35	3Musketeers.bmp	0.766666666667	2461	BM2_663	48	0.78	0.553333333333	2991	2012	2	1	notused	1
47	Almondjoy.bmp	1.11333333333	2431	BM2_663	30	1.76	1.56666666667	2126	2758	2	1	SvM_NGS	1
9	AnimalCrackers.bmp	1.75333333333	5159	BM2_663	11	1.50666666667	0.813333333333	3423	2727	2	1	notused	1
46	BabyRuth.bmp	0.9	3517	BM2_663	40	1.16666666667	1.05333333333	1870	1831	2	1	notused	1
5	Butterfinger.bmp	1.46666666667	4831	BM2_663	22	0.733333333333	0.713333333333	2668	2855	2	1	SvM_GM	1
56	CheesyDoritos.bmp	1.28666666667	1916	BM2_663	28	1.28	0.906666666667	1392	2358	2	1	SvM_NGS	1
11	Cheetos.bmp	1.42	3684	BM2_663	24	1.64	1.20666666667	4243	1957	2	1	SvM_NGS	1
17	Cheezits.bmp	2.35333333333	3247	BM2_663	3	1.81333333333	1.62666666667	1935	3975	2	1	GvNG_SG	1
43	ChipsAhoy_small.bmp	1.12666666667	2384	BM2_663	29	1.33333333333	1.14	2142	1575	2	1	SvM_NGM	1
27	Chocolate_mm.bmp	0.246666666667	1965	BM2_663	57	0.986666666667	0.52	2766	2032	2	1	notused	1
45	Cupcakes.bmp	0.846666666667	3917	BM2_663	42	0.513333333333	0.493333333333	3568	1552	2	1	notused	1
21	Doritosranch.bmp	1.72	3248	BM2_663	14	0.726666666667	1	2373	2779	2	1	GvNG_MG	1
12	Dots_one.bmp	0.28	2848	BM2_663	56	0.0533333333333	0.06	1944	2503	2	1	notused	1
31	FamousAmos_small.bmp	1.42666666667	5029	BM2_663	23	1.33333333333	1.37333333333	2351	2094	2	1	SvM_GS	1
40	FigNewton_small.bmp	0.8	3047	BM2_663	45	1.08666666667	0.74	1988	3492	2	1	notused	1
14	FlamingCheetos.bmp	0.986666666667	3730	BM2_663	37	0.746666666667	0.493333333333	2816	1676	2	1	notused	1
22	Fritos.bmp	1.56666666667	2885	BM2_663	19	1.08	1.04666666667	2957	1431	2	1	SvM_GM	1
49	FrootLoops.bmp	0.6	2941	BM2_663	51	0.513333333333	0.766666666667	3365	2862	2	1	notused	1
60	Funyuns_small.bmp	1.08666666667	3445	BM2_663	32	1.39333333333	1.00666666667	3908	2625	2	1	notused	1
52	Ghiradelli_milk_Almonds.bmp	1.68	3330	BM2_663	17	1.78	1.71333333333	5406	2903	2	1	SvM_GS	1
13	Ghiradelli_milk.bmp	2.40666666667	2594	BM2_663	1	1.92666666667	2.02666666667	2033	2445	2	1	notused	1
33	Goldfish.bmp	1.76666666667	3135	BM2_663	9	1.39333333333	0.826666666667	3121	4406	2	1	GvNG_SG	1
37	Granolabar.bmp	2.01333333333	2543	BM2_663	4	1.18	1.36	4665	2344	2	1	notused	1
44	Hersheykisses.bmp	1.55333333333	2263	BM2_663	20	1	1.30666666667	2964	2474	2	1	SvM_GM	1
32	Hersheymilk_several.bmp	1.99333333333	2615	BM2_663	6	1.14666666667	1.51333333333	2087	1823	2	1	GvNG_SNG	1
28	HoHo.bmp	0.0333333333333	3744	BM2_663	60	0.493333333333	0.0866666666667	2096	2473	2	1	notused	1
25	Jollyranchergreen.bmp	0.246666666667	3093	BM2_663	58	0.26	0.0533333333333	1895	1969	2	1	notused	1
10	Jollyrancherred.bmp	0.633333333333	4904	BM2_663	50	0.193333333333	0.34	2110	1934	2	1	notused	1
18	Keeblerfudgestripes.bmp	1.73333333333	5247	BM2_663	12	0.913333333333	0.733333333333	2046	2250	2	1	GvNG_MNG	1
50	KitKat_small.bmp	1.62	3525	BM2_663	18	1.68666666667	1.30666666667	2086	2942	2	1	notused	1
57	Laffytaffyred_one.bmp	0.233333333333	4104	BM2_663	59	0.0533333333333	0.0933333333333	2363	3251	2	1	notused	1
53	Laysclassic.bmp	1.77333333333	2264	BM2_663	8	1.38666666667	1.05333333333	6631	1962	2	1	GvNG_SNG	1
51	Lollipopred.bmp	0.413333333333	2034	BM2_663	53	0.226666666667	0.06	2844	1796	2	1	notused	1
7	Milano.bmp	2.40666666667	6936	BM2_663	2	1.93333333333	1.78	2366	2503	2	1	notused	1
2	Milkduds.bmp	0.806666666667	4054	BM2_663	44	0.186666666667	0.433333333333	2557	2110	2	1	notused	1
30	MilkyWay.bmp	1.40666666667	2196	BM2_663	26	1.47333333333	0.913333333333	1829	2790	2	1	SvM_NGM	1
59	MrGoodbar.bmp	0.86	2326	BM2_663	41	1.20666666667	0.526666666667	1887	1886	2	1	notused	1
1	Nutterbutter.bmp	1.76666666667	6037	BM2_663	10	1.62666666667	1.78	3237	3438	2	1	GvNG_MG	1
16	Oreos.bmp	1.70666666667	2814	BM2_663	15	1.74	1.5	1733	2734	2	1	GvNG_MNG	1
58	PayDay.bmp	0.413333333333	2246	BM2_663	54	0.766666666667	1.02666666667	1702	1943	2	1	notused	1
48	PeanutMMs.bmp	0.833333333333	2854	BM2_663	43	1.07333333333	1.22666666667	2140	3600	2	1	notused	1
8	PopTartsCinnamon.bmp	1.02666666667	3172	BM2_663	33	1.08	1.05333333333	1813	1968	2	1	notused	1
38	PopTartsStrawberry.bmp	1.02666666667	2095	BM2_663	34	1.05333333333	0.486666666667	3048	2294	2	1	notused	1
42	PringlesRed.bmp	1.36	2012	BM2_663	27	1.04666666667	1.26666666667	2124	1844	2	1	SvM_NGM	1
6	Reeses.bmp	2	3227	BM2_663	5	1.56	1.42666666667	2303	2977	2	1	GvNG_SNG	1
15	Riprolls.bmp	1.00666666667	3330	BM2_663	36	0.586666666667	0.106666666667	1893	1949	2	1	notused	1
26	RitzBitz2.bmp	1.82666666667	2309	BM2_663	7	1.69333333333	1.47333333333	2436	2222	2	1	GvNG_SG	1
23	Skittles.bmp	0.793333333333	2843	BM2_663	46	0.44	0.706666666667	1951	2103	2	1	notused	1
39	Slimjim.bmp	0.34	2989	BM2_663	55	0.5	0.273333333333	2119	1763	2	1	notused	1
3	Snickers.bmp	1.69333333333	5229	BM2_663	16	1.24666666667	1.01333333333	6231	2334	2	1	GvNG_MG	1
34	SnoBall.bmp	0.526666666667	2486	BM2_663	52	0.12	0.153333333333	2255	1693	2	1	notused	1
54	Sourpatch.bmp	0.793333333333	3279	BM2_663	47	0.473333333333	0.526666666667	1634	1557	2	1	notused	1
19	SourSkittles.bmp	1.02	4720	BM2_663	35	1.05333333333	0.773333333333	3785	2214	2	1	notused	1
36	Streusel.bmp	0.7	4199	BM2_663	49	0.526666666667	0.306666666667	2976	2707	2	1	notused	1
20	TeddyGrahamschocolate.bmp	1.41333333333	5271	BM2_663	25	1.76666666667	1.56	4900	2452	2	1	notused	1
24	Toberlorone.bmp	1.73333333333	2495	BM2_663	13	0.926666666667	1.74666666667	2223	3605	2	1	GvNG_MNG	1
41	Twinkie.bmp	0.906666666667	1846	BM2_663	39	0.533333333333	0.693333333333	2910	2229	2	1	notused	1
29	Twix.bmp	1.52666666667	5176	BM2_663	21	1.49333333333	1.74666666667	2766	2326	2	1	SvM_GS	1
55	Whatchamacallit.bmp	0.913333333333	2716	BM2_663	38	0.7	1.06666666667	2803	2029	2	1	notused	1
8	100grand_small.bmp	1.28	6919	BM2_664	42	1.02	0.933333333333	2298	1823	1	2	notused	1
42	3Musketeers.bmp	1.78	4261	BM2_664	29	1.08666666667	0.986666666667	1959	1900	1	2	GvNG_MG	1
24	Almondjoy.bmp	1.03333333333	3247	BM2_664	45	1.04	0.926666666667	4238	2280	1	2	notused	1
10	AnimalCrackers.bmp	2.46666666667	2610	BM2_664	5	2.03333333333	1.98666666667	11257	7006	1	2	SvM_GS	1
23	BabyRuth.bmp	1.5	2959	BM2_664	35	1.47333333333	0.373333333333	2578	1412	1	2	notused	1
48	Butterfinger.bmp	1.5	7599	BM2_664	36	1.04666666667	1.07333333333	1774	2280	1	2	notused	1
34	CheesyDoritos.bmp	1.98666666667	4919	BM2_664	24	1.52666666667	1.50666666667	2678	4252	1	2	GvNG_MNG	1
46	Cheetos.bmp	1.67333333333	3089	BM2_664	30	1.57333333333	1.04	1886	1825	1	2	GvNG_MNG	1
7	Cheezits.bmp	1.03333333333	5870	BM2_664	46	1.52666666667	1.05333333333	2045	2006	1	2	notused	1
40	ChipsAhoy_small.bmp	1.82	6310	BM2_664	28	1.93333333333	2.19333333333	2347	1469	1	2	GvNG_MNG	1
58	Chocolate_mm.bmp	2.23333333333	11154	BM2_664	11	1.84666666667	1.95333333333	2372	2382	1	2	notused	1
49	Cupcakes.bmp	2.14	4246	BM2_664	13	2.07333333333	1.98	2369	2172	1	2	SvM_NGS	1
52	Doritosranch.bmp	2.00666666667	3897	BM2_664	15	1.48	1.52	2494	2655	1	2	SvM_NGS	1
19	Dots_one.bmp	0.66	5255	BM2_664	56	0.626666666667	0.346666666667	1983	2530	1	2	notused	1
28	FamousAmos_small.bmp	2.37333333333	2954	BM2_664	7	2.01333333333	0.986666666667	1620	1333	1	2	SvM_GM	1
33	FigNewton_small.bmp	1.5	4092	BM2_664	37	1.49333333333	1.05333333333	2144	2320	1	2	notused	1
45	FlamingCheetos.bmp	1.06666666667	2214	BM2_664	44	0.446666666667	1.02666666667	3245	2591	1	2	notused	1
25	Fritos.bmp	1.99333333333	3254	BM2_664	20	1.47333333333	1.7	1375	2092	1	2	GvNG_SG	1
54	FrootLoops.bmp	1.51333333333	4688	BM2_664	34	2.48	1.44	5375	2013	1	2	notused	1
35	Funyuns_small.bmp	0.753333333333	3463	BM2_664	55	0.966666666667	0.826666666667	1730	1585	1	2	notused	1
22	Ghiradelli_milk_Almonds.bmp	1.46666666667	4988	BM2_664	40	0.973333333333	1.02666666667	2639	2992	1	2	notused	1
27	Ghiradelli_milk.bmp	2.52666666667	2761	BM2_664	2	2.29333333333	1.92666666667	3431	2127	1	2	notused	1
18	Goldfish.bmp	1.47333333333	2408	BM2_664	38	1.44	1.13333333333	2259	2484	1	2	notused	1
60	Granolabar.bmp	2.46	4687	BM2_664	6	1.98	1.27333333333	2232	5628	1	2	SvM_GS	1
44	Hersheykisses.bmp	1.62	4720	BM2_664	32	1.52	1.54	1758	2934	1	2	notused	1
30	Hersheymilk_several.bmp	1.66	4110	BM2_664	31	1.54	1.17333333333	2015	2292	1	2	notused	1
2	HoHo.bmp	2	4062	BM2_664	18	2.51333333333	2.04666666667	2194	2053	1	2	notused	1
5	Jollyranchergreen.bmp	1.02666666667	5293	BM2_664	50	0.98	1.05333333333	1510	1936	1	2	notused	1
43	Jollyrancherred.bmp	1.00666666667	4174	BM2_664	53	1.03333333333	1.01333333333	1888	1708	1	2	notused	1
57	Keeblerfudgestripes.bmp	2.24666666667	4793	BM2_664	10	2.00666666667	2	3527	2207	1	2	SvM_NGM	1
13	KitKat_small.bmp	1.99333333333	3144	BM2_664	21	2.00666666667	1.98666666667	2684	3100	1	2	GvNG_SNG	1
4	Laffytaffyred_one.bmp	0.5	3142	BM2_664	58	0.333333333333	0.486666666667	2753	1752	1	2	notused	1
56	Laysclassic.bmp	1.96666666667	3309	BM2_664	26	1.53333333333	1.69333333333	3096	3104	1	2	GvNG_MG	1
39	Lollipopred.bmp	1.03333333333	2668	BM2_664	47	0.353333333333	0.906666666667	1658	1676	1	2	notused	1
3	Milano.bmp	2.48	3728	BM2_664	4	2.99333333333	2.6	5144	4713	1	2	notused	1
47	Milkduds.bmp	0.486666666667	2962	BM2_664	60	1.06	0.986666666667	2498	1670	1	2	notused	1
1	MilkyWay.bmp	1.03333333333	4038	BM2_664	48	1.01333333333	1.35333333333	1734	4118	1	2	notused	1
41	MrGoodbar.bmp	1.96	9351	BM2_664	27	2.00666666667	1.12666666667	8583	2664	1	2	GvNG_MG	1
32	Nutterbutter.bmp	2.00666666667	2999	BM2_664	16	1.96666666667	1.96	2326	2295	1	2	SvM_NGM	1
38	Oreos.bmp	2.23333333333	8054	BM2_664	12	1.77333333333	2.57333333333	2124	1712	1	2	SvM_NGS	1
21	PayDay.bmp	1.18	3025	BM2_664	43	0.986666666667	0.946666666667	1486	3092	1	2	notused	1
9	PeanutMMs.bmp	2.49333333333	2940	BM2_664	3	1.94	2.49333333333	1386	2331	1	2	SvM_GM	1
20	PopTartsCinnamon.bmp	2.60666666667	5107	BM2_664	1	2.06666666667	1.86666666667	2467	1886	1	2	notused	1
50	PopTartsStrawberry.bmp	2.36	2693	BM2_664	8	2.77333333333	1.06666666667	6550	3171	1	2	SvM_GS	1
12	PringlesRed.bmp	2	8837	BM2_664	19	1.52666666667	1.44	2112	2536	1	2	GvNG_SG	1
16	Reeses.bmp	2.26666666667	3846	BM2_664	9	1.94666666667	2.04	2565	6517	1	2	SvM_GM	1
53	Riprolls.bmp	1.02666666667	3140	BM2_664	51	0.486666666667	0.993333333333	6451	2983	1	2	notused	1
36	RitzBitz2.bmp	1.99333333333	6039	BM2_664	22	1.97333333333	1.78666666667	1600	2948	1	2	GvNG_SG	1
14	Skittles.bmp	1.99333333333	2076	BM2_664	23	1.66666666667	1.9	3713	2181	1	2	GvNG_SNG	1
37	Slimjim.bmp	0.5	4932	BM2_664	59	0.98	1.02666666667	1733	1915	1	2	notused	1
26	Snickers.bmp	1.47333333333	2885	BM2_664	39	1.01333333333	1.45333333333	2287	1636	1	2	notused	1
55	SnoBall.bmp	0.86	4556	BM2_664	54	0.266666666667	1	1707	2270	1	2	notused	1
6	Sourpatch.bmp	0.52	5557	BM2_664	57	0.52	0.26	2024	1514	1	2	notused	1
17	SourSkittles.bmp	1.03333333333	4667	BM2_664	49	0.353333333333	1.10666666667	1866	6651	1	2	notused	1
15	Streusel.bmp	2.00666666667	9600	BM2_664	17	2.96666666667	2.04666666667	2429	2431	1	2	GvNG_SNG	1
51	TeddyGrahamschocolate.bmp	2.03333333333	2437	BM2_664	14	1.79333333333	1.76666666667	7071	1864	1	2	SvM_NGM	1
31	Toberlorone.bmp	1.98666666667	3951	BM2_664	25	2.18	2.54666666667	3944	4088	1	2	notused	1
11	Twinkie.bmp	1.02666666667	9477	BM2_664	52	1.06666666667	0.546666666667	2499	3135	1	2	notused	1
29	Twix.bmp	1.33333333333	3943	BM2_664	41	1.52666666667	0.993333333333	3040	6042	1	2	notused	1
59	Whatchamacallit.bmp	1.52	5705	BM2_664	33	1.06	0.78	3203	2195	1	2	notused	1
49	100grand_small.bmp	0.146666666667	3123	BM2_665	56	0.54	0.18	2988	2009	2	2	notused	1
14	3Musketeers.bmp	2.01333333333	3702	BM2_665	17	2.04666666667	1.96	2518	1285	2	2	SvM_GM	1
39	Almondjoy.bmp	0.853333333333	3055	BM2_665	38	0.526666666667	1.03333333333	1544	2458	2	2	notused	1
20	AnimalCrackers.bmp	1.03333333333	3422	BM2_665	35	1.02666666667	1.02666666667	2645	1526	2	2	notused	1
10	BabyRuth.bmp	0.746666666667	4790	BM2_665	42	0.793333333333	0.8	1671	2756	2	2	notused	1
5	Butterfinger.bmp	0.173333333333	2299	BM2_665	53	0.533333333333	0.513333333333	1831	1132	2	2	notused	1
11	CheesyDoritos.bmp	1.51333333333	5736	BM2_665	28	1.94666666667	0.98	2139	1638	2	2	SvM_NGM	1
44	Cheetos.bmp	2.40666666667	2797	BM2_665	13	2.20666666667	1.29333333333	1667	1688	2	2	GvNG_MG	1
15	Cheezits.bmp	1.62666666667	2536	BM2_665	25	1.74	0.693333333333	1766	1775	2	2	notused	1
47	ChipsAhoy_small.bmp	2.62666666667	2472	BM2_665	5	2.18	2.62666666667	2375	1789	2	2	GvNG_SG	1
19	Chocolate_mm.bmp	1.05333333333	4182	BM2_665	34	1.12666666667	0.98	2935	1951	2	2	notused	1
4	Cupcakes.bmp	0.513333333333	3277	BM2_665	47	0.76	0.706666666667	3333	1513	2	2	notused	1
56	Doritosranch.bmp	0.24	2668	BM2_665	50	0.786666666667	0.353333333333	1689	1309	2	2	notused	1
29	Dots_one.bmp	0.193333333333	4680	BM2_665	52	0.186666666667	0.16	1669	4111	2	2	notused	1
35	FamousAmos_small.bmp	2.45333333333	2510	BM2_665	9	2.61333333333	2.55333333333	1702	1819	2	2	GvNG_SNG	1
54	FigNewton_small.bmp	0.106666666667	2029	BM2_665	57	0.06	0.446666666667	1722	1671	2	2	notused	1
27	FlamingCheetos.bmp	0.1	2718	BM2_665	58	0.42	0.0733333333333	2833	1418	2	2	notused	1
53	Fritos.bmp	1.64	3063	BM2_665	24	1.82	1.42666666667	1823	5706	2	2	SvM_NGM	1
16	FrootLoops.bmp	0.653333333333	3213	BM2_665	43	0.233333333333	0.186666666667	1934	1324	2	2	notused	1
8	Funyuns_small.bmp	0.0533333333333	5077	BM2_665	59	0.1	0.206666666667	3169	1446	2	2	notused	1
1	Ghiradelli_milk_Almonds.bmp	2.00666666667	5687	BM2_665	19	2.56666666667	2.85333333333	1440	1498	2	2	SvM_GS	1
38	Ghiradelli_milk.bmp	2.61333333333	2429	BM2_665	6	2.15333333333	2.68	2250	1974	2	2	GvNG_SG	1
43	Goldfish.bmp	2.04666666667	2853	BM2_665	15	2.00666666667	1.87333333333	1748	2173	2	2	GvNG_MG	1
31	Granolabar.bmp	1.06666666667	3639	BM2_665	32	0.32	1.03333333333	2607	1798	2	2	notused	1
55	Hersheykisses.bmp	1.07333333333	3192	BM2_665	31	1.04666666667	1.3	1766	1616	2	2	notused	1
3	Hersheymilk_several.bmp	1.06666666667	5493	BM2_665	33	0.88	1.13333333333	2359	3178	2	2	notused	1
13	HoHo.bmp	2.01333333333	2733	BM2_665	18	1	1.64	2227	1959	2	2	notused	1
25	Jollyranchergreen.bmp	1.53333333333	2930	BM2_665	27	0.56	0.94	1824	1700	2	2	SvM_NGS	1
42	Jollyrancherred.bmp	0.32	3094	BM2_665	49	0.293333333333	0.566666666667	2284	1448	2	2	notused	1
17	Keeblerfudgestripes.bmp	2.8	2527	BM2_665	2	2.53333333333	2.55333333333	2537	1911	2	2	notused	1
33	KitKat_small.bmp	0.233333333333	2061	BM2_665	51	0.48	0.246666666667	2287	1309	2	2	notused	1
6	Laffytaffyred_one.bmp	0.786666666667	5742	BM2_665	39	1.04	1.40666666667	2681	2351	2	2	notused	1
58	Laysclassic.bmp	2.41333333333	3252	BM2_665	12	1.98666666667	1.08666666667	2052	6638	2	2	GvNG_MG	1
34	Lollipopred.bmp	0.78	2445	BM2_665	40	0.56	0.88	2801	1472	2	2	notused	1
32	Milano.bmp	1	2725	BM2_665	37	0.84	1.05333333333	2574	1971	2	2	notused	1
50	Milkduds.bmp	0.766666666667	3322	BM2_665	41	0.186666666667	0.373333333333	1788	1439	2	2	notused	1
23	MilkyWay.bmp	2.44666666667	2441	BM2_665	10	1.26	1.76	1566	1156	2	2	GvNG_MNG	1
24	MrGoodbar.bmp	2.61333333333	2976	BM2_665	7	2.36	1.96	1294	2320	2	2	GvNG_SNG	1
28	Nutterbutter.bmp	0.54	5423	BM2_665	46	0.173333333333	0.32	1758	5318	2	2	notused	1
51	Oreos.bmp	2.70666666667	2522	BM2_665	3	2.12666666667	1.06666666667	1800	1711	2	2	GvNG_SNG	1
36	PayDay.bmp	1.19333333333	2015	BM2_665	29	0.52	0.733333333333	2632	1020	2	2	SvM_NGS	1
48	PeanutMMs.bmp	2.86666666667	2765	BM2_665	1	2.31333333333	2.21333333333	1814	1469	2	2	notused	1
60	PopTartsCinnamon.bmp	0.166666666667	2530	BM2_665	54	0.113333333333	0.106666666667	1629	2784	2	2	notused	1
9	PopTartsStrawberry.bmp	0.56	3509	BM2_665	44	0.213333333333	0.446666666667	1430	1223	2	2	notused	1
2	PringlesRed.bmp	2.09333333333	5304	BM2_665	14	2.22	1.82666666667	2193	1414	2	2	GvNG_MNG	1
18	Reeses.bmp	2.02666666667	4015	BM2_665	16	1.78666666667	1.68	1961	2837	2	2	GvNG_MNG	1
41	Riprolls.bmp	1.02	4622	BM2_665	36	0.506666666667	1.28	2401	1700	2	2	notused	1
12	RitzBitz2.bmp	2.42666666667	5148	BM2_665	11	2.12	1.53333333333	1768	3406	2	2	notused	1
46	Skittles.bmp	2.54	3590	BM2_665	8	1.94	1.80666666667	1718	2862	2	2	GvNG_SG	1
45	Slimjim.bmp	0.553333333333	2944	BM2_665	45	0.486666666667	0.353333333333	1981	3599	2	2	notused	1
22	Snickers.bmp	2.68666666667	4158	BM2_665	4	1.56	2.86666666667	2491	1824	2	2	notused	1
40	SnoBall.bmp	0.0533333333333	3383	BM2_665	60	0.546666666667	0.48	1571	1383	2	2	notused	1
37	Sourpatch.bmp	1.98666666667	3518	BM2_665	21	2.24	1.22666666667	2101	2093	2	2	SvM_GM	1
26	SourSkittles.bmp	1.7	4328	BM2_665	22	2.01333333333	1.98	1986	1807	2	2	SvM_GS	1
7	Streusel.bmp	1.19333333333	3725	BM2_665	30	2.37333333333	1.01333333333	2212	1760	2	2	SvM_NGM	1
52	TeddyGrahamschocolate.bmp	2.00666666667	3295	BM2_665	20	2.04	2.13333333333	1199	1896	2	2	SvM_GS	1
59	Toberlorone.bmp	1.56666666667	3820	BM2_665	26	1.31333333333	1.19333333333	2038	2399	2	2	SvM_NGS	1
30	Twinkie.bmp	0.153333333333	3334	BM2_665	55	0.34	0.566666666667	1500	1210	2	2	notused	1
21	Twix.bmp	0.5	3130	BM2_665	48	0.486666666667	1.21333333333	1869	2680	2	2	notused	1
57	Whatchamacallit.bmp	1.64666666667	3632	BM2_665	23	0.946666666667	1.94	7068	1149	2	2	SvM_GM	1
21	100grand_small.bmp	1.19333333333	4664	BM2_666	23	1.55333333333	1.75333333333	3300	3299	1	1	GvNG_SG	1
59	3Musketeers.bmp	0.86	11511	BM2_666	38	1.02	1.20666666667	3011	2935	1	1	notused	1
47	Almondjoy.bmp	0.273333333333	6785	BM2_666	56	0.42	0.3	5903	3064	1	1	notused	1
30	AnimalCrackers.bmp	1.77333333333	6045	BM2_666	4	1	1.55333333333	3287	2276	1	1	notused	1
51	BabyRuth.bmp	1.04	5958	BM2_666	25	1.04	1.47333333333	2169	3158	1	1	notused	1
34	Butterfinger.bmp	1.01333333333	3493	BM2_666	31	2.48	1.86	5764	2774	1	1	notused	1
6	CheesyDoritos.bmp	1.29333333333	6109	BM2_666	20	1.77333333333	1.82666666667	1941	3759	1	1	GvNG_SNG	1
41	Cheetos.bmp	1.54	4175	BM2_666	10	2.3	1.06666666667	2368	3227	1	1	SvM_NGS	1
31	Cheezits.bmp	1.84666666667	5718	BM2_666	3	2.00666666667	1.88666666667	10035	3817	1	1	SvM_GS	1
26	ChipsAhoy_small.bmp	1.04	4806	BM2_666	26	0.906666666667	1.68	2088	2859	1	1	GvNG_MNG	1
38	Chocolate_mm.bmp	0.88	2732	BM2_666	36	1.91333333333	0.88	4481	3013	1	1	notused	1
46	Cupcakes.bmp	0.813333333333	4124	BM2_666	39	1.04	0.273333333333	2774	2982	1	1	notused	1
54	Doritosranch.bmp	1.40666666667	4495	BM2_666	15	1.32666666667	1.16	3100	3235	1	1	SvM_NGM	1
13	Dots_one.bmp	1.47333333333	4668	BM2_666	12	2.18666666667	1.34	3328	2742	1	1	SvM_NGM	1
49	FamousAmos_small.bmp	1.04	5560	BM2_666	27	1.3	1.04666666667	5574	4518	1	1	GvNG_MNG	1
4	FigNewton_small.bmp	0.94	6527	BM2_666	34	1.03333333333	1.04666666667	7953	4756	1	1	notused	1
22	FlamingCheetos.bmp	1.76	6134	BM2_666	5	2.98666666667	2.29333333333	4111	2160	1	1	SvM_GM	1
10	Fritos.bmp	1.02	3499	BM2_666	30	2.02	1.54666666667	2572	4032	1	1	GvNG_MG	1
58	FrootLoops.bmp	1.30666666667	4964	BM2_666	19	0.346666666667	1.29333333333	2119	4235	1	1	GvNG_SNG	1
8	Funyuns_small.bmp	1.46666666667	4332	BM2_666	13	2.28	2.35333333333	2466	5394	1	1	SvM_NGM	1
2	Ghiradelli_milk_Almonds.bmp	0.52	5829	BM2_666	48	0.26	1.20666666667	4213	1635	1	1	notused	1
20	Ghiradelli_milk.bmp	0.526666666667	7129	BM2_666	47	0.353333333333	0.22	3711	3103	1	1	notused	1
7	Goldfish.bmp	1.44	6880	BM2_666	14	2.28	1.73333333333	7330	1719	1	1	SvM_NGS	1
36	Granolabar.bmp	1.33333333333	3006	BM2_666	17	1.66666666667	1.54666666667	3379	2615	1	1	GvNG_SG	1
56	Hersheykisses.bmp	0.513333333333	3593	BM2_666	49	0.82	1.00666666667	4374	2657	1	1	notused	1
16	Hersheymilk_several.bmp	0.573333333333	13077	BM2_666	44	0.126666666667	1.06666666667	2903	2454	1	1	notused	1
48	HoHo.bmp	0.34	3082	BM2_666	55	0.7	1.16666666667	3432	3621	1	1	notused	1
35	Jollyranchergreen.bmp	0.493333333333	11691	BM2_666	51	0.286666666667	0.273333333333	1997	1928	1	1	notused	1
42	Jollyrancherred.bmp	0.36	4133	BM2_666	54	0.68	0.146666666667	2377	2912	1	1	notused	1
55	Keeblerfudgestripes.bmp	1.04	3197	BM2_666	28	1.21333333333	0.193333333333	2672	2686	1	1	GvNG_MG	1
18	KitKat_small.bmp	0.96	4223	BM2_666	33	1.27333333333	0.593333333333	34883	8308	1	1	notused	1
1	Laffytaffyred_one.bmp	0.506666666667	6321	BM2_666	50	0.106666666667	0.213333333333	1726	2501	1	1	notused	1
60	Laysclassic.bmp	1.06666666667	9014	BM2_666	24	1.64666666667	1.13333333333	2991	4882	1	1	GvNG_MG	1
5	Lollipopred.bmp	0.546666666667	5608	BM2_666	46	0.586666666667	0.0266666666667	6447	6181	1	1	notused	1
24	Milano.bmp	0.233333333333	4126	BM2_666	58	0.18	0.246666666667	1995	28684	1	1	notused	1
15	Milkduds.bmp	0.68	3382	BM2_666	43	1.05333333333	1.95333333333	2549	6255	1	1	notused	1
23	MilkyWay.bmp	0.866666666667	14156	BM2_666	37	1.57333333333	2.18	2400	3876	1	1	notused	1
33	MrGoodbar.bmp	0.733333333333	5206	BM2_666	42	0.26	1.12	2477	3884	1	1	notused	1
28	Nutterbutter.bmp	1.69333333333	5159	BM2_666	7	1.77333333333	1.96666666667	2211	1726	1	1	SvM_GS	1
32	Oreos.bmp	1.86666666667	5411	BM2_666	1	1.5	1.78	3011	3080	1	1	notused	1
57	PayDay.bmp	0.566666666667	6350	BM2_666	45	1.16666666667	1.28	2142	3585	1	1	notused	1
17	PeanutMMs.bmp	0.753333333333	4371	BM2_666	41	1.2	1.19333333333	2493	3413	1	1	notused	1
43	PopTartsCinnamon.bmp	1.51333333333	6733	BM2_666	11	1.02	0.16	2527	4236	1	1	notused	1
25	PopTartsStrawberry.bmp	1.39333333333	14141	BM2_666	16	1.15333333333	0.966666666667	2919	2409	1	1	SvM_NGS	1
50	PringlesRed.bmp	1.54666666667	4132	BM2_666	9	1.73333333333	1.98666666667	3382	1706	1	1	SvM_GS	1
52	Reeses.bmp	1.03333333333	6448	BM2_666	29	1.18	1.02	4122	3262	1	1	GvNG_MNG	1
40	Riprolls.bmp	0.78	5204	BM2_666	40	1.01333333333	1.25333333333	3351	2432	1	1	notused	1
45	RitzBitz2.bmp	1.24	12899	BM2_666	22	1.22	0.673333333333	2725	2152	1	1	GvNG_SNG	1
9	Skittles.bmp	1.7	18902	BM2_666	6	1.71333333333	1.78	6020	3168	1	1	SvM_GM	1
37	Slimjim.bmp	0.886666666667	3442	BM2_666	35	1.14666666667	1.05333333333	3341	3883	1	1	notused	1
44	Snickers.bmp	0.98	3507	BM2_666	32	1.78666666667	1.08	13118	5814	1	1	notused	1
19	SnoBall.bmp	0.246666666667	7660	BM2_666	57	1.21333333333	1.05333333333	4886	2303	1	1	notused	1
12	Sourpatch.bmp	1.69333333333	10741	BM2_666	8	2.52	2.57333333333	2765	2574	1	1	SvM_GM	1
53	SourSkittles.bmp	1.85333333333	8108	BM2_666	2	2.5	1.72666666667	2153	4775	1	1	notused	1
3	Streusel.bmp	0.16	3900	BM2_666	59	0.9	2.07333333333	2522	3582	1	1	notused	1
39	TeddyGrahamschocolate.bmp	1.24666666667	3743	BM2_666	21	2.28666666667	0.733333333333	2522	2032	1	1	GvNG_SG	1
29	Toberlorone.bmp	0.106666666667	2916	BM2_666	60	0.52	0.0666666666667	5190	2222	1	1	notused	1
27	Twinkie.bmp	0.493333333333	5048	BM2_666	52	0.406666666667	0.92	5421	3144	1	1	notused	1
14	Twix.bmp	1.33333333333	5464	BM2_666	18	1.77333333333	1.81333333333	3111	1609	1	1	notused	1
11	Whatchamacallit.bmp	0.493333333333	3377	BM2_666	53	0.493333333333	1	2615	2105	1	1	notused	1
40	100grand_small.bmp	1.96666666667	3591	BM2_669	18	1.74	1.29333333333	2300	1623	2	2	notused	1
52	3Musketeers.bmp	1.58	2677	BM2_669	36	1.49333333333	1.25333333333	1967	3127	2	2	notused	1
10	Almondjoy.bmp	0.973333333333	2645	BM2_669	53	1.06666666667	1.12	2134	4941	2	2	notused	1
20	AnimalCrackers.bmp	1.23333333333	2111	BM2_669	49	1.25333333333	0.786666666667	1712	4358	2	2	notused	1
3	BabyRuth.bmp	1.24	2885	BM2_669	48	1.32	1.20666666667	2566	1604	2	2	notused	1
42	Butterfinger.bmp	1.75333333333	2132	BM2_669	30	1.04666666667	1.28	3192	1341	2	2	SvM_NGM	1
43	CheesyDoritos.bmp	0.78	2070	BM2_669	58	0.926666666667	0.746666666667	1632	1574	2	2	notused	1
35	Cheetos.bmp	0.866666666667	2159	BM2_669	55	0.746666666667	0.793333333333	2207	4277	2	2	notused	1
27	Cheezits.bmp	1.27333333333	2515	BM2_669	47	1.21333333333	1.18666666667	2269	1911	2	2	notused	1
21	ChipsAhoy_small.bmp	1.98666666667	2798	BM2_669	16	1.76	1.28	2147	2801	2	2	GvNG_MNG	1
5	Chocolate_mm.bmp	1.62	3757	BM2_669	35	1.66	1.27333333333	2342	2360	2	2	notused	1
50	Cupcakes.bmp	2.77333333333	3623	BM2_669	3	2.24666666667	1.76666666667	7997	1515	2	2	GvNG_SNG	1
8	Doritosranch.bmp	0.806666666667	3145	BM2_669	56	0.78	0.84	1699	1438	2	2	notused	1
56	Dots_one.bmp	1.21333333333	2647	BM2_669	50	0.7	0.773333333333	2341	3188	2	2	notused	1
14	FamousAmos_small.bmp	2.25333333333	2811	BM2_669	10	1.36	1.52666666667	1509	2021	2	2	GvNG_MNG	1
47	FigNewton_small.bmp	1.95333333333	2359	BM2_669	19	1.48666666667	1.22	3541	2216	2	2	SvM_GS	1
54	FlamingCheetos.bmp	1.33333333333	2474	BM2_669	46	1.06666666667	1.38666666667	2912	2293	2	2	notused	1
2	Fritos.bmp	0.773333333333	2582	BM2_669	59	0.813333333333	0.76	3948	1694	2	2	notused	1
26	FrootLoops.bmp	1.38	2455	BM2_669	43	1.02666666667	1.16666666667	4036	3621	2	2	notused	1
17	Funyuns_small.bmp	0.913333333333	5229	BM2_669	54	0.74	0.82	3112	1999	2	2	notused	1
45	Ghiradelli_milk_Almonds.bmp	2.54666666667	2789	BM2_669	6	2.28666666667	1.98	1575	2103	2	2	GvNG_SG	1
55	Ghiradelli_milk.bmp	2.92	2092	BM2_669	1	2.58666666667	1.99333333333	1974	1683	2	2	notused	1
9	Goldfish.bmp	0.806666666667	2699	BM2_669	57	1.26666666667	1.54666666667	2393	2690	2	2	notused	1
6	Granolabar.bmp	1.94	3621	BM2_669	20	1.78	1.60666666667	2088	2655	2	2	SvM_GS	1
25	Hersheykisses.bmp	1.77333333333	2430	BM2_669	29	1.72666666667	1.57333333333	2711	1577	2	2	SvM_NGS	1
39	Hersheymilk_several.bmp	1.36666666667	2022	BM2_669	44	0.953333333333	1.49333333333	3020	3406	2	2	notused	1
13	HoHo.bmp	2.32666666667	2495	BM2_669	9	1.44666666667	1.74	2268	1558	2	2	GvNG_SNG	1
30	Jollyranchergreen.bmp	1.98	4484	BM2_669	17	1.48666666667	1.31333333333	1328	2648	2	2	SvM_GM	1
46	Jollyrancherred.bmp	1.47333333333	3764	BM2_669	40	1.53333333333	1.30666666667	2580	2975	2	2	notused	1
57	Keeblerfudgestripes.bmp	1.92	3023	BM2_669	22	1.71333333333	1.74	2838	2180	2	2	SvM_GS	1
22	KitKat_small.bmp	2.74	2894	BM2_669	4	1.94	1.1	2118	1528	2	2	notused	1
34	Laffytaffyred_one.bmp	1.00666666667	1727	BM2_669	52	1.24	0.74	2357	1334	2	2	notused	1
19	Laysclassic.bmp	0.76	1537	BM2_669	60	0.7	0.793333333333	2338	2113	2	2	notused	1
38	Lollipopred.bmp	1.01333333333	3870	BM2_669	51	1.30666666667	0.633333333333	2668	3413	2	2	notused	1
53	Milano.bmp	2.64666666667	2391	BM2_669	5	2.29333333333	2.48666666667	1878	1591	2	2	GvNG_SG	1
51	Milkduds.bmp	1.85333333333	2798	BM2_669	25	1.02666666667	1.55333333333	1532	2310	2	2	notused	1
4	MilkyWay.bmp	1.53333333333	3073	BM2_669	37	1.74	1.34	2525	2087	2	2	notused	1
32	MrGoodbar.bmp	2.14666666667	3351	BM2_669	13	1.2	1.77333333333	3159	3723	2	2	GvNG_MG	1
7	Nutterbutter.bmp	1.86	2455	BM2_669	24	1.88	1.62	1557	1482	2	2	SvM_NGM	1
24	Oreos.bmp	1.73333333333	3759	BM2_669	31	1.94666666667	1.8	2031	2006	2	2	notused	1
11	PayDay.bmp	1.78666666667	4959	BM2_669	28	1.93333333333	1.68666666667	2368	3457	2	2	SvM_NGM	1
41	PeanutMMs.bmp	1.47333333333	2616	BM2_669	41	1.78	1.22666666667	2573	2336	2	2	notused	1
29	PopTartsCinnamon.bmp	2.44666666667	1735	BM2_669	7	1.89333333333	1.38666666667	1988	2109	2	2	GvNG_SNG	1
59	PopTartsStrawberry.bmp	1.92666666667	1871	BM2_669	21	2.00666666667	1.91333333333	2134	1912	2	2	SvM_GM	1
23	PringlesRed.bmp	1.35333333333	2985	BM2_669	45	1.27333333333	0.986666666667	1986	1986	2	2	notused	1
36	Reeses.bmp	1.63333333333	3452	BM2_669	34	1.42	1.23333333333	2674	1522	2	2	notused	1
44	Riprolls.bmp	1.79333333333	2511	BM2_669	27	1.34666666667	1.00666666667	3302	1830	2	2	SvM_NGS	1
31	RitzBitz2.bmp	2.13333333333	1720	BM2_669	14	2.04666666667	1.70666666667	1823	1691	2	2	GvNG_MNG	1
28	Skittles.bmp	1.80666666667	1600	BM2_669	26	1.65333333333	1.31333333333	1925	1680	2	2	SvM_NGS	1
18	Slimjim.bmp	2.18	1898	BM2_669	12	2.04	2.19333333333	2422	4568	2	2	GvNG_MG	1
1	Snickers.bmp	1.66	4030	BM2_669	32	1.66666666667	1.45333333333	3105	1216	2	2	notused	1
58	SnoBall.bmp	1.42	2365	BM2_669	42	1.58	1.74666666667	2293	3015	2	2	notused	1
12	Sourpatch.bmp	1.52666666667	5689	BM2_669	38	1.33333333333	1.08666666667	2222	2929	2	2	notused	1
33	SourSkittles.bmp	1.48666666667	1952	BM2_669	39	1.82	1.49333333333	2465	4058	2	2	notused	1
48	Streusel.bmp	2.18666666667	2920	BM2_669	11	1.85333333333	1.54	2518	2183	2	2	notused	1
60	TeddyGrahamschocolate.bmp	1.91333333333	2078	BM2_669	23	1.54666666667	1.41333333333	2055	2012	2	2	SvM_GM	1
15	Toberlorone.bmp	2.86	4239	BM2_669	2	2.56666666667	2.42	4141	3247	2	2	notused	1
37	Twinkie.bmp	1.66	2589	BM2_669	33	1.72	1.56	1693	1941	2	2	notused	1
16	Twix.bmp	2.44666666667	2813	BM2_669	8	1.97333333333	1.58	1504	2016	2	2	GvNG_SG	1
49	Whatchamacallit.bmp	2	2155	BM2_669	15	1.66	1.34	1861	1619	2	2	GvNG_MG	1
23	100grand_small.bmp	1.00666666667	1759	BM2_670	16	0.506666666667	0.513333333333	2481	2425	1	1	SvM_NGS	1
17	3Musketeers.bmp	0.04	2432	BM2_670	40	0.0133333333333	0.12	7863	1942	1	1	notused	1
47	Almondjoy.bmp	0.526666666667	1964	BM2_670	26	0.0333333333333	0.546666666667	9683	1815	1	1	GvNG_MNG	1
31	AnimalCrackers.bmp	0.04	4613	BM2_670	41	0.0333333333333	0.0333333333333	2957	2162	1	1	notused	1
28	BabyRuth.bmp	0.98	2780	BM2_670	22	0.06	0.1	3086	2486	1	1	GvNG_SNG	1
1	Butterfinger.bmp	1.50666666667	4199	BM2_670	5	2.00666666667	1.98	3431	2453	1	1	SvM_GM	1
41	CheesyDoritos.bmp	0.506666666667	2442	BM2_670	31	0.02	0.04	6940	2116	1	1	notused	1
36	Cheetos.bmp	1.48666666667	2604	BM2_670	9	1.96666666667	1.05333333333	2533	1788	1	1	SvM_GS	1
40	Cheezits.bmp	1.06	2929	BM2_670	13	1.05333333333	0.06	2160	2628	1	1	SvM_NGM	1
49	ChipsAhoy_small.bmp	1.00666666667	3590	BM2_670	17	0.0466666666667	1.00666666667	2046	1515	1	1	GvNG_SG	1
37	Chocolate_mm.bmp	0.473333333333	1949	BM2_670	33	0.04	0.0466666666667	4503	1925	1	1	notused	1
13	Cupcakes.bmp	0.0266666666667	1785	BM2_670	50	0.04	0.0533333333333	2670	2119	1	1	notused	1
7	Doritosranch.bmp	0.0333333333333	5559	BM2_670	43	0.0266666666667	0.0666666666667	2321	1888	1	1	notused	1
32	Dots_one.bmp	0.0866666666667	2714	BM2_670	35	0.0266666666667	0.0666666666667	3318	1932	1	1	notused	1
6	FamousAmos_small.bmp	1.03333333333	3125	BM2_670	14	0.513333333333	1.48	11284	1768	1	1	SvM_NGS	1
57	FigNewton_small.bmp	0.0333333333333	2421	BM2_670	44	0.0533333333333	0.0533333333333	2160	2323	1	1	notused	1
60	FlamingCheetos.bmp	1.43333333333	2086	BM2_670	12	1.02	1.48666666667	2322	1728	1	1	SvM_NGM	1
51	Fritos.bmp	0.0333333333333	2918	BM2_670	45	0.0466666666667	0.0266666666667	2116	2560	1	1	notused	1
50	FrootLoops.bmp	0.0466666666667	8756	BM2_670	39	0.06	0.493333333333	2391	1894	1	1	notused	1
12	Funyuns_small.bmp	1.00666666667	4010	BM2_670	18	1.02666666667	1.56	2406	7311	1	1	notused	1
58	Ghiradelli_milk_Almonds.bmp	0.546666666667	2735	BM2_670	25	0.0666666666667	1.03333333333	2150	9273	1	1	notused	1
46	Ghiradelli_milk.bmp	0.593333333333	2284	BM2_670	23	0.0466666666667	1.02666666667	7365	2009	1	1	GvNG_SG	1
24	Goldfish.bmp	1.00666666667	3220	BM2_670	19	0.0466666666667	0.0266666666667	3322	3311	1	1	GvNG_SNG	1
56	Granolabar.bmp	0.0333333333333	3168	BM2_670	46	0.0733333333333	0.0466666666667	1942	2645	1	1	notused	1
33	Hersheykisses.bmp	0.52	5277	BM2_670	28	0.04	0.0866666666667	7230	1947	1	1	GvNG_MG	1
42	Hersheymilk_several.bmp	0.586666666667	3599	BM2_670	24	1.00666666667	0.0533333333333	3423	1742	1	1	GvNG_MG	1
39	HoHo.bmp	0.0266666666667	2787	BM2_670	51	0.0733333333333	0.04	1852	1975	1	1	notused	1
18	Jollyranchergreen.bmp	0.0266666666667	2647	BM2_670	52	0.04	0.04	3318	2183	1	1	notused	1
10	Jollyrancherred.bmp	0.00666666666667	3086	BM2_670	59	0.0533333333333	0.106666666667	2334	1701	1	1	notused	1
22	Keeblerfudgestripes.bmp	1.97333333333	2344	BM2_670	4	1.02666666667	2.04	2308	1891	1	1	notused	1
55	KitKat_small.bmp	1.49333333333	2141	BM2_670	7	1.00666666667	1.05333333333	2342	2479	1	1	SvM_GS	1
19	Laffytaffyred_one.bmp	1	1998	BM2_670	20	0.6	0.44	2613	2304	1	1	GvNG_SNG	1
14	Laysclassic.bmp	0.0133333333333	3750	BM2_670	57	0.04	0.1	2264	1964	1	1	notused	1
8	Lollipopred.bmp	0.02	2500	BM2_670	54	0.00666666666667	0.0466666666667	2628	2115	1	1	notused	1
48	Milano.bmp	2.97333333333	4425	BM2_670	1	2.01333333333	1.98666666667	2738	2517	1	1	notused	1
20	Milkduds.bmp	0.0533333333333	2462	BM2_670	38	0.00666666666667	0.0666666666667	2998	1504	1	1	notused	1
34	MilkyWay.bmp	0.0333333333333	8343	BM2_670	47	0.06	0.126666666667	3951	1617	1	1	notused	1
45	MrGoodbar.bmp	1.02666666667	2764	BM2_670	15	0.1	0.613333333333	1751	2666	1	1	SvM_NGM	1
29	Nutterbutter.bmp	0.46	1851	BM2_670	34	0.02	0.1	5699	2408	1	1	notused	1
5	Oreos.bmp	0.0266666666667	5456	BM2_670	53	0.06	0.0733333333333	2350	2050	1	1	notused	1
11	PayDay.bmp	0.0333333333333	3544	BM2_670	48	0.0866666666667	0.0533333333333	1973	1978	1	1	notused	1
59	PeanutMMs.bmp	1.98666666667	5214	BM2_670	2	2	1.96	3117	2893	1	1	notused	1
30	PopTartsCinnamon.bmp	1.50666666667	4858	BM2_670	6	1.00666666667	1.48666666667	2341	1876	1	1	SvM_GM	1
26	PopTartsStrawberry.bmp	0.526666666667	3621	BM2_670	27	0.0666666666667	0.973333333333	2617	1509	1	1	GvNG_MNG	1
43	PringlesRed.bmp	0.02	1794	BM2_670	55	0.04	0.0866666666667	2847	1737	1	1	notused	1
4	Reeses.bmp	1.48666666667	3118	BM2_670	10	0.02	0.993333333333	2288	7859	1	1	SvM_NGS	1
52	Riprolls.bmp	0.04	3072	BM2_670	42	0.0933333333333	0.0333333333333	1886	4245	1	1	notused	1
25	RitzBitz2.bmp	0.986666666667	2698	BM2_670	21	0.08	0.1	2336	1806	1	1	GvNG_SG	1
16	Skittles.bmp	0.5	2600	BM2_670	32	0.04	0.0866666666667	3605	1924	1	1	notused	1
21	Slimjim.bmp	1.46	2348	BM2_670	11	0.546666666667	0.506666666667	2666	2216	1	1	notused	1
38	Snickers.bmp	0.513333333333	3283	BM2_670	30	0.0466666666667	1.06666666667	1993	1821	1	1	GvNG_MG	1
27	SnoBall.bmp	0.0133333333333	4702	BM2_670	58	0.00666666666667	0.0666666666667	3865	1398	1	1	notused	1
54	Sourpatch.bmp	0.0333333333333	4387	BM2_670	49	0.0666666666667	0.0333333333333	1644	2345	1	1	notused	1
35	SourSkittles.bmp	0.0666666666667	4510	BM2_670	37	0.04	0.0533333333333	2277	2106	1	1	notused	1
2	Streusel.bmp	0.00666666666667	5207	BM2_670	60	0.0133333333333	0.06	2951	2430	1	1	notused	1
44	TeddyGrahamschocolate.bmp	0.0866666666667	1743	BM2_670	36	0.00666666666667	0.04	4180	1757	1	1	notused	1
3	Toberlorone.bmp	1.98	5307	BM2_670	3	2.96666666667	2.99333333333	2533	2269	1	1	SvM_GS	1
53	Twinkie.bmp	0.02	2672	BM2_670	56	0.0133333333333	0.0466666666667	31369	1924	1	1	notused	1
9	Twix.bmp	1.49333333333	2086	BM2_670	8	1.06	1.47333333333	3182	1984	1	1	SvM_GM	1
15	Whatchamacallit.bmp	0.52	8020	BM2_670	29	0.0466666666667	0.993333333333	2278	1767	1	1	GvNG_MNG	1
25	100grand_small.bmp	1.06	14515	BM2_671	34	0.433333333333	0.366666666667	2103	3878	2	1	notused	1
10	3Musketeers.bmp	0.593333333333	3721	BM2_671	47	0.78	0.626666666667	2669	1221	2	1	notused	1
54	Almondjoy.bmp	0.526666666667	2421	BM2_671	51	0.633333333333	0.42	1664	1542	2	1	notused	1
44	AnimalCrackers.bmp	1.08	4233	BM2_671	30	1.24	0.26	2526	975	2	1	SvM_NGS	1
37	BabyRuth.bmp	0.453333333333	2598	BM2_671	53	0.833333333333	0.56	1246	1774	2	1	notused	1
48	Butterfinger.bmp	0.44	2721	BM2_671	54	0.373333333333	0.94	2025	1032	2	1	notused	1
5	CheesyDoritos.bmp	1.14666666667	3495	BM2_671	28	2.00666666667	1.36666666667	9928	1813	2	1	SvM_NGS	1
4	Cheetos.bmp	0.786666666667	4621	BM2_671	42	0.726666666667	0.786666666667	1687	2705	2	1	notused	1
53	Cheezits.bmp	2	6417	BM2_671	12	1.62666666667	0.913333333333	2183	1079	2	1	GvNG_MNG	1
27	ChipsAhoy_small.bmp	1.98666666667	3019	BM2_671	13	1.33333333333	2.04666666667	6135	1457	2	1	GvNG_MNG	1
41	Chocolate_mm.bmp	1.46	3255	BM2_671	26	1.19333333333	0.686666666667	1356	1584	2	1	SvM_NGM	1
51	Cupcakes.bmp	0.833333333333	2854	BM2_671	41	0.913333333333	0.473333333333	1263	1008	2	1	notused	1
33	Doritosranch.bmp	1.98666666667	5817	BM2_671	14	1.97333333333	2.23333333333	1741	1372	2	1	GvNG_MG	1
6	Dots_one.bmp	0.313333333333	2310	BM2_671	59	0.44	0.473333333333	2076	1112	2	1	notused	1
8	FamousAmos_small.bmp	2.00666666667	3854	BM2_671	9	1.99333333333	2.17333333333	1684	1247	2	1	GvNG_SG	1
49	FigNewton_small.bmp	1.45333333333	6425	BM2_671	27	0.353333333333	0.373333333333	2632	1340	2	1	SvM_NGM	1
42	FlamingCheetos.bmp	2.87333333333	4016	BM2_671	4	2.38666666667	2.52	1900	1275	2	1	notused	1
31	Fritos.bmp	1.07333333333	3462	BM2_671	31	0.506666666667	1.12	1569	1245	2	1	notused	1
58	FrootLoops.bmp	0.533333333333	2599	BM2_671	50	0.68	0.0933333333333	6517	1246	2	1	notused	1
3	Funyuns_small.bmp	1.48666666667	3361	BM2_671	25	1.99333333333	1.44	1967	1110	2	1	notused	1
2	Ghiradelli_milk_Almonds.bmp	2.02	7149	BM2_671	6	0.873333333333	0.313333333333	6198	1366	2	1	GvNG_SNG	1
47	Ghiradelli_milk.bmp	1.94666666667	10670	BM2_671	16	0.993333333333	1.01333333333	1465	2569	2	1	GvNG_MG	1
45	Goldfish.bmp	2.02	3930	BM2_671	7	0.573333333333	1.82666666667	2624	1599	2	1	GvNG_SG	1
13	Granolabar.bmp	1.71333333333	3846	BM2_671	17	1.07333333333	2.05333333333	2437	1495	2	1	SvM_GS	1
1	Hersheykisses.bmp	0.766666666667	5237	BM2_671	44	1.50666666667	1.01333333333	2998	1649	2	1	notused	1
32	Hersheymilk_several.bmp	0.513333333333	3644	BM2_671	52	0.46	1.69333333333	4006	1463	2	1	notused	1
23	HoHo.bmp	0.68	10805	BM2_671	45	0.666666666667	1.24	1283	1221	2	1	notused	1
57	Jollyranchergreen.bmp	2.76	3414	BM2_671	5	1.06	0.9	3073	2572	2	1	GvNG_SNG	1
52	Jollyrancherred.bmp	1.98	3630	BM2_671	15	1.24	0.993333333333	2011	1264	2	1	GvNG_MNG	1
18	Keeblerfudgestripes.bmp	2.02	4525	BM2_671	8	1.54666666667	0.446666666667	2152	3331	2	1	GvNG_SNG	1
19	KitKat_small.bmp	2.00666666667	4511	BM2_671	10	1.8	0.613333333333	2300	2932	2	1	GvNG_MG	1
35	Laffytaffyred_one.bmp	1.49333333333	12654	BM2_671	24	0.9	1.66	7926	1070	2	1	SvM_NGS	1
12	Laysclassic.bmp	1.06666666667	4534	BM2_671	32	2.04	0.913333333333	5192	1227	2	1	notused	1
9	Lollipopred.bmp	0.573333333333	6259	BM2_671	49	0.426666666667	0.76	1664	1056	2	1	notused	1
34	Milano.bmp	1.04666666667	7165	BM2_671	35	0.966666666667	0.58	3027	1513	2	1	notused	1
14	Milkduds.bmp	0.68	2484	BM2_671	46	0.733333333333	0.88	1830	950	2	1	notused	1
30	MilkyWay.bmp	0.886666666667	3662	BM2_671	40	0.626666666667	0.426666666667	1361	942	2	1	notused	1
11	MrGoodbar.bmp	0.366666666667	4582	BM2_671	56	0.486666666667	0.16	1730	1713	2	1	notused	1
20	Nutterbutter.bmp	1.04666666667	4254	BM2_671	36	0.513333333333	0.48	1595	1411	2	1	notused	1
43	Oreos.bmp	1.69333333333	3101	BM2_671	18	1.1	0.446666666667	3252	1103	2	1	notused	1
16	PayDay.bmp	0.326666666667	3478	BM2_671	58	0.68	0.22	2533	2693	2	1	notused	1
7	PeanutMMs.bmp	1.04	4967	BM2_671	37	0.606666666667	1.02	1294	1505	2	1	notused	1
38	PopTartsCinnamon.bmp	0.413333333333	3433	BM2_671	55	0.3	0.886666666667	2200	1301	2	1	notused	1
39	PopTartsStrawberry.bmp	2.98	5074	BM2_671	1	1.05333333333	1.62666666667	2000	1494	2	1	notused	1
21	PringlesRed.bmp	1.52666666667	2232	BM2_671	22	1.48	1.38	1632	1619	2	1	SvM_GM	1
26	Reeses.bmp	0.773333333333	4509	BM2_671	43	0.64	2.12	2919	839	2	1	notused	1
46	Riprolls.bmp	1.60666666667	6423	BM2_671	19	0.66	0.786666666667	1521	979	2	1	SvM_GM	1
56	RitzBitz2.bmp	0.346666666667	4351	BM2_671	57	1.05333333333	2.15333333333	2448	2633	2	1	notused	1
24	Skittles.bmp	1.59333333333	2532	BM2_671	20	1.06	0.626666666667	3892	1063	2	1	SvM_GM	1
40	Slimjim.bmp	2.00666666667	3040	BM2_671	11	1.04666666667	0.293333333333	4039	1785	2	1	notused	1
36	Snickers.bmp	1.02666666667	5852	BM2_671	38	1.61333333333	0.586666666667	2295	1224	2	1	notused	1
28	SnoBall.bmp	1.02666666667	4781	BM2_671	39	0.866666666667	1.35333333333	1471	1863	2	1	notused	1
50	Sourpatch.bmp	2.96	3039	BM2_671	3	2.02666666667	1.98	2036	1384	2	1	GvNG_SG	1
60	SourSkittles.bmp	1.57333333333	3943	BM2_671	21	1.93333333333	2.39333333333	1993	1499	2	1	SvM_GS	1
55	Streusel.bmp	1.08666666667	4885	BM2_671	29	1.07333333333	0.706666666667	3707	1365	2	1	SvM_NGM	1
59	TeddyGrahamschocolate.bmp	1.06666666667	3102	BM2_671	33	0.713333333333	1.22666666667	2863	1031	2	1	notused	1
17	Toberlorone.bmp	1.52	5710	BM2_671	23	1.45333333333	2.08666666667	1677	1697	2	1	SvM_GS	1
15	Twinkie.bmp	0.586666666667	4361	BM2_671	48	0.806666666667	1.08666666667	5329	1227	2	1	notused	1
29	Twix.bmp	2.97333333333	2676	BM2_671	2	2.22	1.74	1996	1056	2	1	notused	1
22	Whatchamacallit.bmp	0.233333333333	5725	BM2_671	60	0.72	0.746666666667	1670	3735	2	1	notused	1
18	100grand_small.bmp	0.753333333333	5321	BM2_672	17	1.48	1.48	3287	4806	1	2	GvNG_SNG	1
11	3Musketeers.bmp	0.646666666667	4023	BM2_672	26	1.5	1.24666666667	3545	4342	1	2	GvNG_MG	1
17	Almondjoy.bmp	0.506666666667	2475	BM2_672	37	0.773333333333	0.113333333333	2686	1964	1	2	notused	1
54	AnimalCrackers.bmp	0.366666666667	4942	BM2_672	48	0.506666666667	0.546666666667	1903	2869	1	2	notused	1
28	BabyRuth.bmp	0.553333333333	1785	BM2_672	32	0.773333333333	0.76	2736	2398	1	2	notused	1
27	Butterfinger.bmp	0.566666666667	2250	BM2_672	30	0.713333333333	1.01333333333	6172	1811	1	2	GvNG_MNG	1
20	CheesyDoritos.bmp	0.466666666667	2327	BM2_672	42	1.01333333333	0.506666666667	1871	2621	1	2	notused	1
47	Cheetos.bmp	0.74	2875	BM2_672	19	1.01333333333	0.766666666667	1618	2367	1	2	GvNG_SG	1
23	Cheezits.bmp	1.02	2455	BM2_672	4	1.04666666667	0.72	2331	2301	1	2	notused	1
21	ChipsAhoy_small.bmp	0.713333333333	4405	BM2_672	22	1.00666666667	0.793333333333	2117	2286	1	2	GvNG_SG	1
58	Chocolate_mm.bmp	0.966666666667	7439	BM2_672	7	1.02	1.03333333333	1758	2658	1	2	SvM_GM	1
14	Cupcakes.bmp	0.826666666667	6528	BM2_672	11	0.88	0.433333333333	3138	2796	1	2	notused	1
40	Doritosranch.bmp	0.693333333333	2780	BM2_672	24	1.06	0.7	2774	2326	1	2	GvNG_MNG	1
43	Dots_one.bmp	0.246666666667	1972	BM2_672	56	0.786666666667	0.166666666667	7517	3696	1	2	notused	1
5	FamousAmos_small.bmp	0.76	4053	BM2_672	16	0.84	0.726666666667	3104	2855	1	2	SvM_NGM	1
2	FigNewton_small.bmp	0.54	4340	BM2_672	33	0.786666666667	0.78	2319	3247	1	2	notused	1
55	FlamingCheetos.bmp	0.746666666667	2905	BM2_672	18	0.44	0.18	2285	1748	1	2	notused	1
35	Fritos.bmp	0.513333333333	2829	BM2_672	35	1.03333333333	0.726666666667	2461	3204	1	2	notused	1
50	FrootLoops.bmp	0.42	1983	BM2_672	44	0.3	0.533333333333	2925	1790	1	2	notused	1
30	Funyuns_small.bmp	0.44	5003	BM2_672	43	0.24	0.166666666667	1885	2422	1	2	notused	1
49	Ghiradelli_milk_Almonds.bmp	1.04	4368	BM2_672	3	1.48	1.52	3181	4061	1	2	SvM_GM	1
4	Ghiradelli_milk.bmp	1.01333333333	4238	BM2_672	6	1.98	1.95333333333	3150	3536	1	2	SvM_GS	1
8	Goldfish.bmp	0.513333333333	5389	BM2_672	36	1.26666666667	0.793333333333	3753	2063	1	2	notused	1
33	Granolabar.bmp	0.786666666667	4721	BM2_672	13	1.21333333333	0.773333333333	1998	5773	1	2	SvM_NGS	1
6	Hersheykisses.bmp	0.206666666667	3270	BM2_672	58	0.466666666667	0.553333333333	2188	2036	1	2	notused	1
38	Hersheymilk_several.bmp	0.473333333333	3111	BM2_672	40	0.58	0.526666666667	3855	3378	1	2	notused	1
9	HoHo.bmp	0.42	4415	BM2_672	45	0.466666666667	0.346666666667	1886	1582	1	2	notused	1
36	Jollyranchergreen.bmp	0.286666666667	4815	BM2_672	54	0.386666666667	0.02	2942	2444	1	2	notused	1
10	Jollyrancherred.bmp	0.313333333333	3140	BM2_672	51	0.426666666667	0.526666666667	1974	1885	1	2	notused	1
32	Keeblerfudgestripes.bmp	0.74	9909	BM2_672	20	1.02666666667	0.773333333333	1782	2560	1	2	GvNG_SG	1
44	KitKat_small.bmp	0.84	2784	BM2_672	9	1	1.02666666667	2182	2110	1	2	SvM_GM	1
48	Laffytaffyred_one.bmp	0.306666666667	2600	BM2_672	52	0.453333333333	0.273333333333	1726	1398	1	2	notused	1
45	Laysclassic.bmp	0.626666666667	4950	BM2_672	27	0.76	0.466666666667	6215	2798	1	2	GvNG_MG	1
60	Lollipopred.bmp	0.186666666667	2070	BM2_672	60	0.286666666667	0.24	1676	1973	1	2	notused	1
22	Milano.bmp	1.29333333333	6783	BM2_672	1	1.46666666667	1.48	3199	2134	1	2	notused	1
37	Milkduds.bmp	0.326666666667	5158	BM2_672	49	0.52	0.393333333333	1953	1966	1	2	notused	1
1	MilkyWay.bmp	0.506666666667	4657	BM2_672	38	0.866666666667	1.02	2494	2316	1	2	notused	1
53	MrGoodbar.bmp	0.56	3480	BM2_672	31	0.786666666667	1.01333333333	2235	4110	1	2	notused	1
57	Nutterbutter.bmp	0.766666666667	5333	BM2_672	15	1.24	0.78	3767	1848	1	2	SvM_NGS	1
59	Oreos.bmp	0.686666666667	6326	BM2_672	25	0.9	0.766666666667	2897	3277	1	2	notused	1
56	PayDay.bmp	0.386666666667	2484	BM2_672	47	0.453333333333	0.506666666667	3331	1927	1	2	notused	1
29	PeanutMMs.bmp	0.806666666667	2809	BM2_672	12	1.18	0.806666666667	2310	3014	1	2	SvM_NGS	1
51	PopTartsCinnamon.bmp	0.733333333333	5364	BM2_672	21	0.746666666667	0.513333333333	3207	2656	1	2	GvNG_SNG	1
3	PopTartsStrawberry.bmp	0.586666666667	5749	BM2_672	29	1	0.726666666667	3864	2337	1	2	GvNG_MG	1
19	PringlesRed.bmp	0.293333333333	3709	BM2_672	53	0.353333333333	0.266666666667	2040	3081	1	2	notused	1
26	Reeses.bmp	0.833333333333	2854	BM2_672	10	1.25333333333	1	2497	2069	1	2	SvM_NGM	1
13	Riprolls.bmp	0.473333333333	4854	BM2_672	41	0.28	0.253333333333	2551	1777	1	2	notused	1
52	RitzBitz2.bmp	0.593333333333	2140	BM2_672	28	1.04	1.03333333333	2580	2950	1	2	GvNG_MNG	1
25	Skittles.bmp	1.02	2182	BM2_672	5	1.22666666667	1	2102	2446	1	2	SvM_GS	1
34	Slimjim.bmp	0.253333333333	2677	BM2_672	55	0.0533333333333	0.02	1958	2151	1	2	notused	1
12	Snickers.bmp	0.506666666667	3125	BM2_672	39	0.92	1.2	2627	4663	1	2	notused	1
41	SnoBall.bmp	0.32	4080	BM2_672	50	0.0533333333333	0.206666666667	4245	1704	1	2	notused	1
31	Sourpatch.bmp	0.78	6681	BM2_672	14	1.00666666667	0.673333333333	1687	2305	1	2	SvM_NGM	1
7	SourSkittles.bmp	0.393333333333	6776	BM2_672	46	0.76	0.3	1875	4444	1	2	notused	1
24	Streusel.bmp	0.52	2779	BM2_672	34	0.64	0.293333333333	2321	2301	1	2	notused	1
42	TeddyGrahamschocolate.bmp	0.873333333333	3741	BM2_672	8	0.52	0.786666666667	1860	3785	1	2	SvM_GS	1
15	Toberlorone.bmp	1.17333333333	4903	BM2_672	2	1.74666666667	1.52	2629	2380	1	2	notused	1
46	Twinkie.bmp	0.206666666667	2546	BM2_672	59	0.133333333333	0.273333333333	2183	2527	1	2	notused	1
16	Twix.bmp	0.713333333333	8422	BM2_672	23	0.913333333333	1.02	1412	2743	1	2	GvNG_SNG	1
39	Whatchamacallit.bmp	0.24	2977	BM2_672	57	0.253333333333	0.573333333333	2053	4187	1	2	notused	1
14	100grand_small.bmp	0.886666666667	4514	BM2_673	35	0.453333333333	0.66	3709	3655	2	2	notused	1
29	3Musketeers.bmp	1.04	2303	BM2_673	22	1.12	1.42666666667	2562	2805	2	2	SvM_GS	1
16	Almondjoy.bmp	0.153333333333	4263	BM2_673	60	0.36	0.34	3581	5493	2	2	notused	1
55	AnimalCrackers.bmp	0.546666666667	4022	BM2_673	49	0.54	0.613333333333	2734	6610	2	2	notused	1
12	BabyRuth.bmp	1.03333333333	4950	BM2_673	24	0.62	0.846666666667	2281	8894	2	2	SvM_NGM	1
11	Butterfinger.bmp	0.766666666667	5254	BM2_673	41	0.813333333333	1	5615	3848	2	2	notused	1
42	CheesyDoritos.bmp	0.833333333333	4460	BM2_673	36	0.98	0.553333333333	4963	4376	2	2	notused	1
6	Cheetos.bmp	0.466666666667	6504	BM2_673	55	0.606666666667	0.66	3177	3150	2	2	notused	1
58	Cheezits.bmp	0.78	4348	BM2_673	40	0.62	0.753333333333	4951	2712	2	2	notused	1
10	ChipsAhoy_small.bmp	1.1	6173	BM2_673	18	0.713333333333	1.03333333333	3605	3822	2	2	notused	1
21	Chocolate_mm.bmp	0.76	6056	BM2_673	42	0.613333333333	1.02	2677	15807	2	2	notused	1
50	Cupcakes.bmp	1.44666666667	4876	BM2_673	6	1.36666666667	1.96	2739	3541	2	2	GvNG_SG	1
47	Doritosranch.bmp	0.7	6551	BM2_673	44	0.74	0.66	3175	5598	2	2	notused	1
8	Dots_one.bmp	1.01333333333	4899	BM2_673	30	0.88	1.62	3469	2323	2	2	SvM_NGM	1
60	FamousAmos_small.bmp	1.34	3726	BM2_673	13	1.02666666667	1.24	2317	8142	2	2	GvNG_MG	1
7	FigNewton_small.bmp	1.05333333333	5412	BM2_673	19	0.786666666667	1.06666666667	7074	4104	2	2	SvM_GS	1
30	FlamingCheetos.bmp	1.02666666667	2600	BM2_673	27	0.98	1.74666666667	2871	3111	2	2	SvM_NGS	1
26	Fritos.bmp	0.68	2631	BM2_673	45	0.54	0.693333333333	2236	8940	2	2	notused	1
9	FrootLoops.bmp	0.813333333333	5924	BM2_673	38	0.506666666667	0.766666666667	2729	9494	2	2	notused	1
35	Funyuns_small.bmp	1.02	2622	BM2_673	28	0.786666666667	1.51333333333	6187	4230	2	2	SvM_NGM	1
13	Ghiradelli_milk_Almonds.bmp	1.39333333333	6812	BM2_673	10	1.04	0.953333333333	4435	7543	2	2	GvNG_MNG	1
43	Ghiradelli_milk.bmp	1.24	2841	BM2_673	15	0.626666666667	0.666666666667	4161	4899	2	2	GvNG_MG	1
18	Goldfish.bmp	0.786666666667	6445	BM2_673	39	0.66	0.773333333333	5582	5317	2	2	notused	1
17	Granolabar.bmp	1.44	11192	BM2_673	7	0.993333333333	0.593333333333	4384	3566	2	2	GvNG_SNG	1
2	Hersheykisses.bmp	0.16	8686	BM2_673	59	0.293333333333	0.626666666667	3061	2222	2	2	notused	1
56	Hersheymilk_several.bmp	0.76	3776	BM2_673	43	0.386666666667	0.666666666667	2880	3083	2	2	notused	1
23	HoHo.bmp	1.36666666667	3959	BM2_673	11	1	1.02666666667	3010	2109	2	2	notused	1
31	Jollyranchergreen.bmp	0.52	4710	BM2_673	53	0.446666666667	0.713333333333	1641	14642	2	2	notused	1
45	Jollyrancherred.bmp	0.466666666667	3799	BM2_673	56	0.24	0.6	2598	2939	2	2	notused	1
37	Keeblerfudgestripes.bmp	0.826666666667	7279	BM2_673	37	0.74	0.76	2862	7001	2	2	notused	1
32	KitKat_small.bmp	1.28666666667	2408	BM2_673	14	1.17333333333	0.993333333333	2407	3020	2	2	GvNG_MNG	1
39	Laffytaffyred_one.bmp	0.64	19558	BM2_673	47	0.6	0.56	3084	10295	2	2	notused	1
4	Laysclassic.bmp	1.04	7102	BM2_673	23	0.713333333333	1.03333333333	3668	7925	2	2	SvM_GM	1
40	Lollipopred.bmp	0.533333333333	2758	BM2_673	51	0.38	0.233333333333	3080	3984	2	2	notused	1
5	Milano.bmp	1.98666666667	12595	BM2_673	1	1.53333333333	2.42	5221	5044	2	2	notused	1
25	Milkduds.bmp	0.266666666667	7046	BM2_673	58	0.253333333333	0.286666666667	3444	6052	2	2	notused	1
20	MilkyWay.bmp	1.19333333333	5695	BM2_673	16	1.17333333333	1.98666666667	3813	2546	2	2	GvNG_MNG	1
36	MrGoodbar.bmp	1.59333333333	5028	BM2_673	3	1.03333333333	1	2799	4038	2	2	GvNG_SNG	1
3	Nutterbutter.bmp	1.02	23080	BM2_673	29	1	1.00666666667	2331	2223	2	2	SvM_NGS	1
59	Oreos.bmp	1.00666666667	3535	BM2_673	33	0.78	1.09333333333	2590	5016	2	2	notused	1
54	PayDay.bmp	0.393333333333	6493	BM2_673	57	0.36	0.5	2513	3261	2	2	notused	1
41	PeanutMMs.bmp	1.01333333333	3478	BM2_673	31	1.02	1.58	2840	2609	2	2	notused	1
53	PopTartsCinnamon.bmp	1.04666666667	10849	BM2_673	20	0.973333333333	1.04	2172	5531	2	2	SvM_GS	1
34	PopTartsStrawberry.bmp	1.49333333333	5649	BM2_673	4	0.626666666667	1.24666666667	2640	8055	2	2	notused	1
27	PringlesRed.bmp	1.03333333333	7453	BM2_673	25	0.74	1.19333333333	2784	5905	2	2	notused	1
15	Reeses.bmp	0.54	4339	BM2_673	50	0.64	1.10666666667	2565	2506	2	2	notused	1
33	Riprolls.bmp	1.43333333333	2938	BM2_673	8	0.826666666667	1.53333333333	5286	1799	2	2	GvNG_SG	1
28	RitzBitz2.bmp	0.633333333333	4154	BM2_673	48	0.586666666667	0.76	5800	2349	2	2	notused	1
38	Skittles.bmp	1.03333333333	3910	BM2_673	26	1.04	1	3695	4289	2	2	SvM_NGS	1
51	Slimjim.bmp	1.98	3981	BM2_673	2	1.36	1.48666666667	3790	6740	2	2	notused	1
22	Snickers.bmp	1.35333333333	3614	BM2_673	12	1.22	1.24	2652	3106	2	2	GvNG_MG	1
52	SnoBall.bmp	0.653333333333	4631	BM2_673	46	0.6	0.686666666667	6317	8485	2	2	notused	1
46	Sourpatch.bmp	1.04666666667	2317	BM2_673	21	1.14	1.05333333333	2862	4847	2	2	SvM_GM	1
44	SourSkittles.bmp	1.19333333333	3925	BM2_673	17	1.04666666667	1.44666666667	6685	3240	2	2	SvM_GM	1
24	Streusel.bmp	1.01333333333	5445	BM2_673	32	0.733333333333	1.04	2893	13413	2	2	notused	1
49	TeddyGrahamschocolate.bmp	0.953333333333	8205	BM2_673	34	0.84	0.713333333333	4284	10230	2	2	notused	1
48	Toberlorone.bmp	0.52	7535	BM2_673	54	0.406666666667	0.46	2465	6141	2	2	notused	1
19	Twinkie.bmp	1.4	5578	BM2_673	9	0.84	0.966666666667	4060	3250	2	2	GvNG_SNG	1
57	Twix.bmp	1.48666666667	2919	BM2_673	5	1.14666666667	1.51333333333	3758	2917	2	2	GvNG_SG	1
1	Whatchamacallit.bmp	0.526666666667	6446	BM2_673	52	0.713333333333	0.773333333333	2529	3190	2	2	notused	1
52	100grand_small.bmp	1.38666666667	3807	BM2_674	22	1.21333333333	1.21333333333	3136	3520	1	1	GvNG_SNG	1
16	3Musketeers.bmp	1.24666666667	2086	BM2_674	35	1.28	1.02666666667	2119	2128	1	1	notused	1
58	Almondjoy.bmp	1.27333333333	4714	BM2_674	33	1.20666666667	0.873333333333	3112	4801	1	1	notused	1
21	AnimalCrackers.bmp	1.98666666667	2584	BM2_674	5	2.03333333333	2	2648	2725	1	1	SvM_GM	1
35	BabyRuth.bmp	0.833333333333	3807	BM2_674	52	1.52	1.06666666667	2287	2309	1	1	notused	1
19	Butterfinger.bmp	1	2692	BM2_674	50	0.84	0.933333333333	1662	2308	1	1	notused	1
10	CheesyDoritos.bmp	1.28	4299	BM2_674	30	1.06	1.02666666667	2395	2647	1	1	GvNG_MG	1
7	Cheetos.bmp	1.24	6701	BM2_674	37	1.48666666667	1.00666666667	1798	1942	1	1	notused	1
41	Cheezits.bmp	1.75333333333	5642	BM2_674	9	1.62666666667	1.67333333333	2848	2028	1	1	SvM_GS	1
27	ChipsAhoy_small.bmp	1.5	2840	BM2_674	16	1.52666666667	1.52666666667	2794	1883	1	1	SvM_NGS	1
55	Chocolate_mm.bmp	1.06666666667	3679	BM2_674	40	1.50666666667	1.40666666667	1633	2395	1	1	notused	1
32	Cupcakes.bmp	1.50666666667	3519	BM2_674	14	1.05333333333	1.06	8063	3136	1	1	SvM_NGS	1
37	Doritosranch.bmp	1.5	3407	BM2_674	17	1.26	1.04	2068	2309	1	1	GvNG_SG	1
6	Dots_one.bmp	0.826666666667	4112	BM2_674	53	0.506666666667	0.273333333333	3048	1984	1	1	notused	1
43	FamousAmos_small.bmp	1.5	2964	BM2_674	18	1.50666666667	1.30666666667	2083	3729	1	1	notused	1
39	FigNewton_small.bmp	1.86666666667	4470	BM2_674	7	1.98	1.78666666667	1822	2109	1	1	SvM_GS	1
47	FlamingCheetos.bmp	1.49333333333	8405	BM2_674	20	1.04	1.04	1897	1911	1	1	GvNG_SNG	1
49	Fritos.bmp	0.813333333333	7199	BM2_674	54	0.886666666667	1.02666666667	2907	2261	1	1	notused	1
42	FrootLoops.bmp	1.54666666667	6066	BM2_674	13	1.73333333333	1.52666666667	3206	3199	1	1	SvM_NGM	1
40	Funyuns_small.bmp	1.5	5254	BM2_674	19	1.02666666667	0.88	2060	1899	1	1	GvNG_SNG	1
5	Ghiradelli_milk_Almonds.bmp	1.31333333333	3071	BM2_674	24	1.49333333333	1.48	3104	2086	1	1	GvNG_MG	1
17	Ghiradelli_milk.bmp	1.26	2496	BM2_674	34	1.25333333333	1.48	2087	2167	1	1	notused	1
18	Goldfish.bmp	1.79333333333	6117	BM2_674	8	1.69333333333	1.73333333333	2559	1593	1	1	SvM_GM	1
56	Granolabar.bmp	1.72666666667	4899	BM2_674	12	1.67333333333	2	3903	2153	1	1	SvM_NGM	1
34	Hersheykisses.bmp	0.566666666667	4900	BM2_674	58	0.5	0.48	1796	1753	1	1	notused	1
30	Hersheymilk_several.bmp	0.786666666667	4920	BM2_674	56	0.62	0.506666666667	2038	2423	1	1	notused	1
38	HoHo.bmp	1.29333333333	8294	BM2_674	25	0.793333333333	0.973333333333	1624	1997	1	1	notused	1
54	Jollyranchergreen.bmp	0.326666666667	5157	BM2_674	60	0.48	0.233333333333	1373	2286	1	1	notused	1
4	Jollyrancherred.bmp	0.586666666667	3709	BM2_674	57	0.393333333333	0.38	2076	1996	1	1	notused	1
45	Keeblerfudgestripes.bmp	1.28	3109	BM2_674	31	1.54	1.69333333333	1934	1941	1	1	notused	1
50	KitKat_small.bmp	1.23333333333	7231	BM2_674	38	0.82	1	3675	2013	1	1	notused	1
9	Laffytaffyred_one.bmp	1.05333333333	6849	BM2_674	43	0.526666666667	0.36	2246	1780	1	1	notused	1
33	Laysclassic.bmp	0.84	3350	BM2_674	51	0.82	1.02	2239	1541	1	1	notused	1
53	Lollipopred.bmp	0.34	3143	BM2_674	59	0.353333333333	0.533333333333	1758	1947	1	1	notused	1
57	Milano.bmp	1.50666666667	7502	BM2_674	15	1.22	1.24	3400	1768	1	1	SvM_NGM	1
29	Milkduds.bmp	1.29333333333	4805	BM2_674	26	0.826666666667	1.35333333333	2277	2788	1	1	GvNG_MNG	1
15	MilkyWay.bmp	1.24666666667	10224	BM2_674	36	1.22	1.28	1680	1623	1	1	notused	1
1	MrGoodbar.bmp	1.06	3989	BM2_674	41	0.793333333333	1.51333333333	4392	5383	1	1	notused	1
44	Nutterbutter.bmp	2	8709	BM2_674	3	1.98	1.98666666667	2852	1756	1	1	SvM_GS	1
2	Oreos.bmp	1.01333333333	4924	BM2_674	49	1.23333333333	1.32	2743	3680	1	1	notused	1
28	PayDay.bmp	1.18666666667	2803	BM2_674	39	1.01333333333	1.21333333333	2681	2835	1	1	notused	1
13	PeanutMMs.bmp	1.29333333333	3169	BM2_674	27	1.41333333333	1.5	2100	2132	1	1	GvNG_MNG	1
31	PopTartsCinnamon.bmp	2.18	7533	BM2_674	1	2.20666666667	2.22666666667	2448	2574	1	1	notused	1
8	PopTartsStrawberry.bmp	1.99333333333	4212	BM2_674	4	2.02	2.08	4149	2581	1	1	notused	1
14	PringlesRed.bmp	1.98	5554	BM2_674	6	1.72666666667	1.64666666667	2665	1777	1	1	SvM_GM	1
23	Reeses.bmp	1.28	7775	BM2_674	32	1.29333333333	1.3	2894	2071	1	1	notused	1
22	Riprolls.bmp	1.04666666667	5900	BM2_674	44	0.626666666667	0.7	1760	1999	1	1	notused	1
12	RitzBitz2.bmp	2.00666666667	13429	BM2_674	2	1.71333333333	2.01333333333	2492	2316	1	1	notused	1
20	Skittles.bmp	1.04	2144	BM2_674	46	1.03333333333	0.56	4928	2555	1	1	notused	1
11	Slimjim.bmp	0.806666666667	2666	BM2_674	55	0.586666666667	1.02666666667	3703	1982	1	1	notused	1
36	Snickers.bmp	1.29333333333	3023	BM2_674	28	1.33333333333	1.48	2299	1866	1	1	GvNG_MG	1
46	SnoBall.bmp	1.04666666667	4472	BM2_674	45	0.793333333333	0.8	1550	2335	1	1	notused	1
51	Sourpatch.bmp	1.04	2181	BM2_674	47	1.08	0.88	2056	2398	1	1	notused	1
25	SourSkittles.bmp	1.04	2248	BM2_674	48	1.04666666667	0.58	2508	2321	1	1	notused	1
59	Streusel.bmp	1.74666666667	2676	BM2_674	10	1.51333333333	1.7	2054	3018	1	1	SvM_NGS	1
26	TeddyGrahamschocolate.bmp	1.74666666667	4196	BM2_674	11	1.67333333333	1.78666666667	2618	1926	1	1	notused	1
60	Toberlorone.bmp	1.29333333333	3862	BM2_674	29	1.06	1.06	5979	2092	1	1	GvNG_MNG	1
24	Twinkie.bmp	1.35333333333	4238	BM2_674	23	1.02	1.28666666667	1671	2239	1	1	GvNG_SG	1
3	Twix.bmp	1.06	5366	BM2_674	42	1.27333333333	1.50666666667	2248	2404	1	1	notused	1
48	Whatchamacallit.bmp	1.44666666667	3294	BM2_674	21	1.69333333333	1.44	2391	1981	1	1	GvNG_SG	1
14	100grand_small.bmp	1.04	9029	BM2_675	45	1.03333333333	1.04	5280	4119	2	1	notused	1
33	3Musketeers.bmp	1.05333333333	3807	BM2_675	41	1.34	1.28666666667	5771	2831	2	1	notused	1
29	Almondjoy.bmp	1.52	2881	BM2_675	12	1.50666666667	1.5	2757	1664	2	1	GvNG_MNG	1
53	AnimalCrackers.bmp	1.26	5647	BM2_675	26	1.06	1.07333333333	2887	1334	2	1	SvM_NGM	1
11	BabyRuth.bmp	1.48	6156	BM2_675	20	1.29333333333	1.45333333333	1823	1758	2	1	SvM_GM	1
18	Butterfinger.bmp	1.53333333333	3606	BM2_675	11	1.26	1.51333333333	2005	2442	2	1	notused	1
19	CheesyDoritos.bmp	1.05333333333	3896	BM2_675	42	1.06666666667	1.08666666667	6433	3254	2	1	notused	1
46	Cheetos.bmp	0.8	4943	BM2_675	48	0.853333333333	0.813333333333	2197	2299	2	1	notused	1
56	Cheezits.bmp	1.28	2656	BM2_675	25	1.2	1.30666666667	4180	1862	2	1	notused	1
2	ChipsAhoy_small.bmp	2.00666666667	6209	BM2_675	8	1.51333333333	1.4	2374	2682	2	1	GvNG_SNG	1
1	Chocolate_mm.bmp	1.70666666667	20351	BM2_675	9	1.52	1.50666666667	2871	2226	2	1	GvNG_SG	1
42	Cupcakes.bmp	1.4	6652	BM2_675	22	1.24	1.08	2148	1604	2	1	SvM_GM	1
35	Doritosranch.bmp	1.06	3222	BM2_675	37	1.28	1.50666666667	3215	2263	2	1	notused	1
27	Dots_one.bmp	0.493333333333	2562	BM2_675	57	0.453333333333	0.266666666667	2871	2403	2	1	notused	1
25	FamousAmos_small.bmp	1.50666666667	2990	BM2_675	16	1.51333333333	1.24	2700	1876	2	1	GvNG_MG	1
5	FigNewton_small.bmp	1.06	11616	BM2_675	38	1.49333333333	1.42666666667	3925	2744	2	1	notused	1
54	FlamingCheetos.bmp	1.06	3719	BM2_675	39	1.48666666667	1.26666666667	2162	2272	2	1	notused	1
8	Fritos.bmp	1.06	4477	BM2_675	40	1.04	1.06666666667	2343	1507	2	1	notused	1
28	FrootLoops.bmp	1.04666666667	3228	BM2_675	44	1.21333333333	1.06	2807	2015	2	1	notused	1
58	Funyuns_small.bmp	1.51333333333	3619	BM2_675	14	1.32666666667	1.5	2467	1617	2	1	GvNG_MG	1
26	Ghiradelli_milk_Almonds.bmp	2.28	5563	BM2_675	2	2.44	2.46	2012	2277	2	1	notused	1
50	Ghiradelli_milk.bmp	2.25333333333	5980	BM2_675	3	2.02666666667	2.42666666667	2449	2941	2	1	GvNG_SG	1
22	Goldfish.bmp	1.24	4863	BM2_675	30	1.04666666667	1.08666666667	2684	2645	2	1	SvM_NGS	1
49	Granolabar.bmp	2.02	10039	BM2_675	5	1.5	1.06666666667	2869	1426	2	1	GvNG_SNG	1
52	Hersheykisses.bmp	1.08	3294	BM2_675	31	1.06666666667	1.51333333333	3277	2900	2	1	notused	1
59	Hersheymilk_several.bmp	1.06666666667	7662	BM2_675	34	1.04	1.06	2304	2289	2	1	notused	1
10	HoHo.bmp	1.25333333333	7639	BM2_675	27	1.25333333333	1.24666666667	2591	2993	2	1	SvM_NGM	1
34	Jollyranchergreen.bmp	0.513333333333	4396	BM2_675	56	0.46	0.493333333333	2576	2637	2	1	notused	1
60	Jollyrancherred.bmp	0.48	2413	BM2_675	58	0.473333333333	0.48	2920	2996	2	1	notused	1
16	Keeblerfudgestripes.bmp	2.02	4236	BM2_675	6	1.48	1.07333333333	2932	3237	2	1	GvNG_SNG	1
17	KitKat_small.bmp	1.54	9223	BM2_675	10	1.31333333333	1.3	5055	3175	2	1	GvNG_MG	1
43	Laffytaffyred_one.bmp	0.746666666667	2712	BM2_675	53	0.446666666667	0.266666666667	1738	2092	2	1	notused	1
3	Laysclassic.bmp	1.52	7980	BM2_675	13	1.04	1.27333333333	3609	2068	2	1	GvNG_MNG	1
30	Lollipopred.bmp	0.226666666667	2902	BM2_675	60	0.366666666667	0.46	3984	1993	2	1	notused	1
20	Milano.bmp	2.03333333333	2577	BM2_675	4	2.02	2.02666666667	2923	2016	2	1	notused	1
23	Milkduds.bmp	0.753333333333	10630	BM2_675	51	1.52666666667	0.826666666667	3056	4095	2	1	notused	1
36	MilkyWay.bmp	1.06666666667	7758	BM2_675	35	1.24	1.50666666667	2159	2535	2	1	notused	1
21	MrGoodbar.bmp	1.45333333333	5633	BM2_675	21	1.28666666667	1.52666666667	2090	2172	2	1	SvM_GS	1
12	Nutterbutter.bmp	2.01333333333	3321	BM2_675	7	1.70666666667	2.44	5752	2807	2	1	GvNG_SG	1
40	Oreos.bmp	1.49333333333	2953	BM2_675	19	1.53333333333	1.30666666667	2253	3999	2	1	SvM_GM	1
47	PayDay.bmp	1.04	2925	BM2_675	46	1.22	1.02666666667	3638	2713	2	1	notused	1
6	PeanutMMs.bmp	1.5	3772	BM2_675	18	1.72666666667	1.49333333333	2223	3940	2	1	notused	1
4	PopTartsCinnamon.bmp	1.25333333333	3837	BM2_675	28	1.23333333333	1.44	3176	2857	2	1	SvM_NGS	1
9	PopTartsStrawberry.bmp	1.07333333333	5216	BM2_675	33	1.23333333333	1.07333333333	2511	2392	2	1	notused	1
48	PringlesRed.bmp	0.773333333333	4695	BM2_675	49	1.04666666667	0.726666666667	2422	2432	2	1	notused	1
31	Reeses.bmp	1.06666666667	3324	BM2_675	36	1.74	1.73333333333	2182	2156	2	1	notused	1
38	Riprolls.bmp	0.766666666667	3198	BM2_675	50	0.5	0.273333333333	3078	1758	2	1	notused	1
32	RitzBitz2.bmp	1.29333333333	4295	BM2_675	23	1.53333333333	1.48666666667	3885	1877	2	1	SvM_GS	1
39	Skittles.bmp	1.02666666667	3365	BM2_675	47	0.753333333333	1.06666666667	3559	1951	2	1	notused	1
13	Slimjim.bmp	1.50666666667	3987	BM2_675	17	1.06666666667	1.08666666667	2294	1824	2	1	SvM_GS	1
15	Snickers.bmp	1.51333333333	4938	BM2_675	15	1.50666666667	1.49333333333	6311	2366	2	1	GvNG_MNG	1
41	SnoBall.bmp	1.29333333333	8646	BM2_675	24	1.07333333333	1.04666666667	3281	2983	2	1	SvM_NGS	1
44	Sourpatch.bmp	0.726666666667	2581	BM2_675	54	0.513333333333	0.28	2069	2014	2	1	notused	1
7	SourSkittles.bmp	0.753333333333	9088	BM2_675	52	0.5	0.5	3902	2256	2	1	notused	1
37	Streusel.bmp	1.24666666667	3750	BM2_675	29	1.05333333333	1.06666666667	2638	2192	2	1	SvM_NGM	1
24	TeddyGrahamschocolate.bmp	1.08	4174	BM2_675	32	1.08	1.04666666667	2069	2471	2	1	notused	1
51	Toberlorone.bmp	2.46666666667	5015	BM2_675	1	2.01333333333	2.01333333333	2708	2262	2	1	notused	1
45	Twinkie.bmp	0.46	2869	BM2_675	59	0.833333333333	0.806666666667	2264	2812	2	1	notused	1
55	Twix.bmp	1.05333333333	3143	BM2_675	43	1.25333333333	1.04666666667	2743	2763	2	1	notused	1
57	Whatchamacallit.bmp	0.686666666667	7126	BM2_675	55	0.76	0.806666666667	4578	3414	2	1	notused	1
47	100grand_small.bmp	1.46	4092	BM2_677	25	0.5	0.56	1972	4228	2	2	notused	1
51	3Musketeers.bmp	1.78	3229	BM2_677	12	2	0.713333333333	3485	3640	2	2	GvNG_MG	1
19	Almondjoy.bmp	0.0133333333333	5299	BM2_677	60	0.0266666666667	0.02	4549	3580	2	2	notused	1
16	AnimalCrackers.bmp	1.27333333333	2529	BM2_677	31	0.486666666667	0.353333333333	2006	2427	2	2	notused	1
4	BabyRuth.bmp	1.29333333333	3671	BM2_677	29	0.14	0.0133333333333	4237	1569	2	2	SvM_NGS	1
10	Butterfinger.bmp	0.286666666667	2631	BM2_677	50	0.306666666667	0.0266666666667	4783	3137	2	2	notused	1
46	CheesyDoritos.bmp	0.833333333333	3313	BM2_677	40	0.5	0.373333333333	4797	2004	2	2	notused	1
33	Cheetos.bmp	0.98	3113	BM2_677	37	1.1	0.546666666667	2542	6432	2	2	notused	1
23	Cheezits.bmp	1.07333333333	6454	BM2_677	32	0.353333333333	0.0533333333333	7791	2821	2	2	notused	1
56	ChipsAhoy_small.bmp	1.7	2863	BM2_677	16	1.75333333333	1.1	1997	7070	2	2	GvNG_MNG	1
13	Chocolate_mm.bmp	1.68666666667	1828	BM2_677	18	0.88	0.62	2716	4436	2	2	notused	1
40	Cupcakes.bmp	0.18	2193	BM2_677	54	0.146666666667	0.02	1637	2299	2	2	notused	1
8	Doritosranch.bmp	0.72	3676	BM2_677	42	0.84	0.293333333333	2596	2375	2	2	notused	1
11	Dots_one.bmp	1.68	4401	BM2_677	19	1.6	0.78	1866	2755	2	2	SvM_GS	1
44	FamousAmos_small.bmp	1.52666666667	2097	BM2_677	22	1.61333333333	1.10666666667	6543	3376	2	2	SvM_GS	1
37	FigNewton_small.bmp	1.95333333333	8671	BM2_677	10	0.726666666667	0.393333333333	4703	7032	2	2	GvNG_MNG	1
15	FlamingCheetos.bmp	0.973333333333	3342	BM2_677	39	1.26	0.606666666667	3920	2255	2	2	notused	1
17	Fritos.bmp	0.993333333333	6590	BM2_677	36	0.153333333333	0.153333333333	3912	10125	2	2	notused	1
52	FrootLoops.bmp	1.96666666667	1742	BM2_677	9	1.33333333333	0.786666666667	3924	2407	2	2	GvNG_SNG	1
25	Funyuns_small.bmp	0.0266666666667	3896	BM2_677	58	0.1	0.02	2528	2012	2	2	notused	1
58	Ghiradelli_milk_Almonds.bmp	1.28	2895	BM2_677	30	1.33333333333	0.786666666667	2043	6208	2	2	SvM_NGM	1
48	Ghiradelli_milk.bmp	0.553333333333	3263	BM2_677	46	0.566666666667	0.386666666667	5060	1875	2	2	notused	1
5	Goldfish.bmp	1.7	4215	BM2_677	17	1.34	0.726666666667	3365	3128	2	2	SvM_GM	1
45	Granolabar.bmp	1.01333333333	2779	BM2_677	35	0.293333333333	0.02	2188	3011	2	2	notused	1
43	Hersheykisses.bmp	0.0866666666667	4070	BM2_677	55	0.246666666667	0.0266666666667	2763	4292	2	2	notused	1
27	Hersheymilk_several.bmp	0.266666666667	5061	BM2_677	52	0.0866666666667	0.04	2486	3718	2	2	notused	1
28	HoHo.bmp	0.0866666666667	2623	BM2_677	56	0.366666666667	0.0333333333333	2389	2237	2	2	notused	1
41	Jollyranchergreen.bmp	0.28	4181	BM2_677	51	0.173333333333	0.213333333333	2454	5212	2	2	notused	1
9	Jollyrancherred.bmp	0.553333333333	4228	BM2_677	47	0.5	0.666666666667	2511	2158	2	2	notused	1
42	Keeblerfudgestripes.bmp	0.566666666667	4036	BM2_677	45	0.493333333333	0.04	3614	2213	2	2	notused	1
38	KitKat_small.bmp	1.98	3022	BM2_677	6	1.62666666667	1.1	13070	3884	2	2	GvNG_SG	1
22	Laffytaffyred_one.bmp	1.49333333333	4413	BM2_677	23	0.993333333333	0.54	10240	4167	2	2	SvM_GM	1
29	Laysclassic.bmp	0.466666666667	2590	BM2_677	49	0.306666666667	0.0666666666667	2236	6894	2	2	notused	1
50	Lollipopred.bmp	1.04666666667	3481	BM2_677	33	0.58	0.54	8631	5448	2	2	notused	1
60	Milano.bmp	1.97333333333	2563	BM2_677	7	2.22666666667	1.52	3157	3517	2	2	GvNG_SNG	1
31	Milkduds.bmp	0.573333333333	7520	BM2_677	44	1.38	0.593333333333	4489	2851	2	2	notused	1
20	MilkyWay.bmp	1.97333333333	4184	BM2_677	8	1.71333333333	0.86	3129	6911	2	2	GvNG_SG	1
2	MrGoodbar.bmp	1.64	4598	BM2_677	20	1.31333333333	0.3	2846	3148	2	2	SvM_GS	1
39	Nutterbutter.bmp	1.39333333333	4788	BM2_677	27	0.273333333333	0.0333333333333	1626	7654	2	2	SvM_NGS	1
54	Oreos.bmp	1.02	4952	BM2_677	34	0.533333333333	0.42	2600	3625	2	2	notused	1
14	PayDay.bmp	0.98	2257	BM2_677	38	0.733333333333	0.0333333333333	2750	13599	2	2	notused	1
30	PeanutMMs.bmp	1.78	5669	BM2_677	13	1.62	0.766666666667	3232	4023	2	2	GvNG_MG	1
3	PopTartsCinnamon.bmp	1.98666666667	4679	BM2_677	5	1.98	0.633333333333	3015	4097	2	2	GvNG_SG	1
7	PopTartsStrawberry.bmp	2.03333333333	3831	BM2_677	4	2.04666666667	0.633333333333	2904	6930	2	2	notused	1
1	PringlesRed.bmp	0.7	6773	BM2_677	43	0.366666666667	0.04	6440	7029	2	2	notused	1
24	Reeses.bmp	0.266666666667	6071	BM2_677	53	0.386666666667	0.06	6533	2789	2	2	notused	1
6	Riprolls.bmp	1.62666666667	4582	BM2_677	21	1.55333333333	0.546666666667	4286	1918	2	2	SvM_GM	1
57	RitzBitz2.bmp	1.70666666667	2587	BM2_677	15	1.54	0.746666666667	3344	2309	2	2	GvNG_MG	1
53	Skittles.bmp	1.49333333333	7980	BM2_677	24	0.833333333333	0.753333333333	4350	2623	2	2	SvM_NGM	1
26	Slimjim.bmp	0.553333333333	3733	BM2_677	48	0.606666666667	0.273333333333	5564	3893	2	2	notused	1
18	Snickers.bmp	1.40666666667	2725	BM2_677	26	1.46	0.94	2755	3394	2	2	SvM_NGS	1
36	SnoBall.bmp	0.04	3248	BM2_677	57	0.24	0.0266666666667	1756	2685	2	2	notused	1
55	Sourpatch.bmp	2.07333333333	3902	BM2_677	3	1.97333333333	0.94	6105	4472	2	2	GvNG_SNG	1
35	SourSkittles.bmp	2.28	3034	BM2_677	1	1.72666666667	1.13333333333	4864	2532	2	2	notused	1
49	Streusel.bmp	0.766666666667	7197	BM2_677	41	0.326666666667	0.0266666666667	2522	3607	2	2	notused	1
59	TeddyGrahamschocolate.bmp	1.32	2192	BM2_677	28	1.04666666667	0.766666666667	2508	3111	2	2	SvM_NGM	1
32	Toberlorone.bmp	2.22	3784	BM2_677	2	2.07333333333	1.50666666667	3491	6969	2	2	notused	1
21	Twinkie.bmp	0.02	3566	BM2_677	59	0.186666666667	0.0733333333333	2526	4276	2	2	notused	1
34	Twix.bmp	1.88	8458	BM2_677	11	1.68	1.09333333333	2328	5071	2	2	notused	1
12	Whatchamacallit.bmp	1.71333333333	5228	BM2_677	14	0.58	0.486666666667	6256	3317	2	2	GvNG_MNG	1
37	100grand_small.bmp	2.12666666667	3562	BM2_678	10	1.66	1.99333333333	15316	2867	1	1	SvM_NGS	1
32	3Musketeers.bmp	1.09333333333	3357	BM2_678	34	0.72	0.673333333333	2564	3076	1	1	notused	1
8	Almondjoy.bmp	2.51333333333	4262	BM2_678	3	1.82	2.04	5020	2721	1	1	SvM_GS	1
16	AnimalCrackers.bmp	0.0866666666667	3517	BM2_678	56	0.16	0.226666666667	1904	2803	1	1	notused	1
29	BabyRuth.bmp	2.06	4712	BM2_678	13	1.48666666667	1.62666666667	2492	2296	1	1	SvM_NGM	1
30	Butterfinger.bmp	2.39333333333	3032	BM2_678	5	1.56	1.83333333333	2233	2591	1	1	SvM_GM	1
57	CheesyDoritos.bmp	0.153333333333	2016	BM2_678	54	0.113333333333	0.18	2535	2176	1	1	notused	1
60	Cheetos.bmp	1.08	2204	BM2_678	35	0.5	0.406666666667	2723	2777	1	1	notused	1
49	Cheezits.bmp	2.20666666667	5004	BM2_678	9	1.58666666667	1.83333333333	2374	3231	1	1	SvM_GS	1
34	ChipsAhoy_small.bmp	0.286666666667	2530	BM2_678	53	1.19333333333	0.8	3159	2285	1	1	notused	1
48	Chocolate_mm.bmp	2.06666666667	2997	BM2_678	11	1.66	1.90666666667	7960	2007	1	1	notused	1
2	Cupcakes.bmp	1.99333333333	3588	BM2_678	15	0.1	0.08	2236	2247	1	1	SvM_NGM	1
11	Doritosranch.bmp	1.05333333333	4312	BM2_678	37	1.40666666667	0.686666666667	2974	3002	1	1	notused	1
50	Dots_one.bmp	0.1	10711	BM2_678	55	0.00666666666667	0.0333333333333	1839	1715	1	1	notused	1
10	FamousAmos_small.bmp	0.566666666667	2988	BM2_678	45	1.16	0.44	2678	2979	1	1	notused	1
5	FigNewton_small.bmp	0.48	3325	BM2_678	49	0.126666666667	0.2	2157	2622	1	1	notused	1
59	FlamingCheetos.bmp	0.66	2870	BM2_678	44	0.513333333333	0.633333333333	2510	3516	1	1	notused	1
56	Fritos.bmp	1.68	4213	BM2_678	26	1.71333333333	2.25333333333	2212	2265	1	1	GvNG_MNG	1
40	FrootLoops.bmp	1.04666666667	2708	BM2_678	39	0.766666666667	0.846666666667	3069	2762	1	1	notused	1
53	Funyuns_small.bmp	0.0666666666667	2313	BM2_678	57	0.1	0.0866666666667	2045	2056	1	1	notused	1
45	Ghiradelli_milk_Almonds.bmp	2.44	3556	BM2_678	4	1.44666666667	1.09333333333	2080	3643	1	1	notused	1
42	Ghiradelli_milk.bmp	1.76666666667	7423	BM2_678	23	1.07333333333	0.54	2494	3149	1	1	GvNG_SG	1
25	Goldfish.bmp	0.4	5249	BM2_678	51	1.34666666667	0.58	3231	2928	1	1	notused	1
55	Granolabar.bmp	1.01333333333	3400	BM2_678	40	0.873333333333	0.426666666667	3559	2213	1	1	notused	1
43	Hersheykisses.bmp	1.07333333333	3598	BM2_678	36	0.273333333333	1.06	2997	1742	1	1	notused	1
28	Hersheymilk_several.bmp	1.28	11222	BM2_678	30	0.373333333333	0.54	2720	2517	1	1	GvNG_MG	1
23	HoHo.bmp	2.39333333333	2720	BM2_678	6	0.78	1.16666666667	2590	2138	1	1	SvM_GM	1
58	Jollyranchergreen.bmp	1.18666666667	4101	BM2_678	31	1.12	1.14	3355	2742	1	1	notused	1
44	Jollyrancherred.bmp	0.846666666667	7719	BM2_678	41	1.24	0.64	1992	2460	1	1	notused	1
27	Keeblerfudgestripes.bmp	1.14	3571	BM2_678	33	0.133333333333	1.31333333333	2997	3484	1	1	notused	1
12	KitKat_small.bmp	1.71333333333	5288	BM2_678	25	1.09333333333	0.54	2110	3344	1	1	notused	1
13	Laffytaffyred_one.bmp	1.16	5787	BM2_678	32	0.1	0.133333333333	2178	2729	1	1	notused	1
39	Laysclassic.bmp	0.44	3632	BM2_678	50	0.48	0.386666666667	1958	2869	1	1	notused	1
38	Lollipopred.bmp	0.306666666667	7708	BM2_678	52	0.173333333333	0.206666666667	2694	2351	1	1	notused	1
52	Milano.bmp	2.54	3014	BM2_678	2	2.06666666667	1.92	2976	1763	1	1	notused	1
14	Milkduds.bmp	1.9	8329	BM2_678	20	1	0.34	2219	3486	1	1	GvNG_SNG	1
9	MilkyWay.bmp	1.05333333333	3648	BM2_678	38	1.24666666667	0.693333333333	3005	2044	1	1	notused	1
4	MrGoodbar.bmp	1.72	7405	BM2_678	24	1.50666666667	1.58	3032	2884	1	1	GvNG_MG	1
47	Nutterbutter.bmp	1.80666666667	3882	BM2_678	22	0.966666666667	0.64	2390	2064	1	1	GvNG_SNG	1
26	Oreos.bmp	0.56	4283	BM2_678	46	0.24	0.393333333333	2478	2292	1	1	notused	1
3	PayDay.bmp	2.32	4399	BM2_678	7	1.34666666667	1.48	4069	2093	1	1	SvM_GS	1
20	PeanutMMs.bmp	2.58	2376	BM2_678	1	2.01333333333	2.19333333333	1796	1968	1	1	notused	1
7	PopTartsCinnamon.bmp	0.0266666666667	4101	BM2_678	60	0.0333333333333	0.0533333333333	2469	2783	1	1	notused	1
22	PopTartsStrawberry.bmp	2.24	3246	BM2_678	8	0.746666666667	1.47333333333	2349	3126	1	1	SvM_GM	1
51	PringlesRed.bmp	0.56	3013	BM2_678	47	0.953333333333	1.44666666667	2300	2311	1	1	notused	1
33	Reeses.bmp	1.64666666667	7092	BM2_678	27	1.42	1.77333333333	2822	1828	1	1	GvNG_MNG	1
21	Riprolls.bmp	1.88666666667	4060	BM2_678	21	0.306666666667	0.333333333333	2079	1820	1	1	GvNG_SG	1
17	RitzBitz2.bmp	1.29333333333	4862	BM2_678	29	0.76	0.76	2637	2625	1	1	GvNG_MNG	1
54	Skittles.bmp	2.06666666667	3381	BM2_678	12	0.84	1.61333333333	4879	2860	1	1	SvM_NGM	1
24	Slimjim.bmp	1.96	4449	BM2_678	18	1.28666666667	1.42	2391	1670	1	1	notused	1
6	Snickers.bmp	1.98	7129	BM2_678	16	1.56666666667	1.76666666667	2610	2376	1	1	SvM_NGS	1
1	SnoBall.bmp	0.533333333333	5785	BM2_678	48	0.0466666666667	0.0866666666667	2544	1729	1	1	notused	1
15	Sourpatch.bmp	0.666666666667	2998	BM2_678	43	0.433333333333	1.11333333333	2313	3486	1	1	notused	1
36	SourSkittles.bmp	1.94666666667	4403	BM2_678	19	1.59333333333	1.89333333333	3854	2150	1	1	GvNG_SNG	1
18	Streusel.bmp	0.0666666666667	3630	BM2_678	58	0.26	0.06	2602	2790	1	1	notused	1
41	TeddyGrahamschocolate.bmp	0.806666666667	5092	BM2_678	42	0.0666666666667	0.0733333333333	2683	2233	1	1	notused	1
46	Toberlorone.bmp	2.06	2614	BM2_678	14	2.2	2.13333333333	2100	1856	1	1	SvM_NGS	1
19	Twinkie.bmp	0.0533333333333	2446	BM2_678	59	0.186666666667	0.06	2922	1934	1	1	notused	1
31	Twix.bmp	1.97333333333	2765	BM2_678	17	1.49333333333	1.68666666667	3773	1867	1	1	GvNG_SG	1
35	Whatchamacallit.bmp	1.51333333333	7054	BM2_678	28	1.53333333333	1.91333333333	2670	2223	1	1	GvNG_MG	1
59	100grand_small.bmp	0.84	3868	BM2_679	21	1.07333333333	0.906666666667	1751	1701	2	1	SvM_GS	1
38	3Musketeers.bmp	0.653333333333	4200	BM2_679	40	0.66	1.19333333333	2308	2525	2	1	notused	1
42	Almondjoy.bmp	1.30666666667	2280	BM2_679	8	1.50666666667	1.80666666667	14748	1217	2	1	GvNG_SNG	1
35	AnimalCrackers.bmp	0.366666666667	3013	BM2_679	54	0.36	0.493333333333	1885	1350	2	1	notused	1
44	BabyRuth.bmp	0.8	3164	BM2_679	25	0.793333333333	0.833333333333	2460	1873	2	1	notused	1
18	Butterfinger.bmp	0.806666666667	2561	BM2_679	24	1.06	0.9	1850	1207	2	1	SvM_NGS	1
5	CheesyDoritos.bmp	0.866666666667	3790	BM2_679	20	0.666666666667	0.846666666667	1536	3884	2	1	SvM_GM	1
4	Cheetos.bmp	0.78	2458	BM2_679	29	1.43333333333	1.03333333333	2458	2261	2	1	SvM_NGM	1
26	Cheezits.bmp	0.78	3856	BM2_679	30	0.78	1.03333333333	2134	1272	2	1	SvM_NGS	1
40	ChipsAhoy_small.bmp	0.573333333333	5219	BM2_679	47	0.666666666667	0.873333333333	2793	1359	2	1	notused	1
51	Chocolate_mm.bmp	1.52666666667	3390	BM2_679	3	0.673333333333	1.12666666667	1997	1748	2	1	GvNG_SG	1
3	Cupcakes.bmp	0.76	2998	BM2_679	34	1.02	1.04	1926	2315	2	1	notused	1
45	Doritosranch.bmp	0.773333333333	5551	BM2_679	33	0.773333333333	0.86	6534	1612	2	1	notused	1
25	Dots_one.bmp	0.606666666667	2241	BM2_679	45	0.78	0.746666666667	2287	1335	2	1	notused	1
13	FamousAmos_small.bmp	0.78	2835	BM2_679	31	0.833333333333	1.04	2444	1225	2	1	notused	1
54	FigNewton_small.bmp	0.286666666667	1842	BM2_679	59	0.46	0.613333333333	2346	2197	2	1	notused	1
37	FlamingCheetos.bmp	0.793333333333	2662	BM2_679	28	1.54666666667	1.32	2901	1596	2	1	SvM_NGS	1
50	Fritos.bmp	0.66	2861	BM2_679	39	0.54	1.02	2240	1561	2	1	notused	1
29	FrootLoops.bmp	0.286666666667	2277	BM2_679	60	0.36	0.393333333333	1735	1399	2	1	notused	1
33	Funyuns_small.bmp	0.646666666667	1927	BM2_679	41	0.746666666667	0.853333333333	2550	1869	2	1	notused	1
49	Ghiradelli_milk_Almonds.bmp	1.96666666667	3279	BM2_679	1	1.82	1.90666666667	3564	3213	2	1	notused	1
7	Ghiradelli_milk.bmp	1.46666666667	3078	BM2_679	5	1.75333333333	2.02	3431	1749	2	1	GvNG_SNG	1
56	Goldfish.bmp	0.64	2967	BM2_679	43	0.62	0.806666666667	2295	1246	2	1	notused	1
55	Granolabar.bmp	0.88	1813	BM2_679	19	0.853333333333	1.02666666667	1655	3087	2	1	SvM_GM	1
16	Hersheykisses.bmp	0.366666666667	2792	BM2_679	55	0.633333333333	0.593333333333	3899	1720	2	1	notused	1
36	Hersheymilk_several.bmp	0.686666666667	2776	BM2_679	38	0.606666666667	0.78	3801	1881	2	1	notused	1
6	HoHo.bmp	0.553333333333	2558	BM2_679	48	0.58	1	2395	1785	2	1	notused	1
11	Jollyranchergreen.bmp	0.533333333333	5728	BM2_679	50	0.56	0.52	4469	2124	2	1	notused	1
52	Jollyrancherred.bmp	0.453333333333	1845	BM2_679	51	0.573333333333	0.546666666667	1351	1734	2	1	notused	1
17	Keeblerfudgestripes.bmp	0.646666666667	2186	BM2_679	42	0.746666666667	0.76	2414	1219	2	1	notused	1
39	KitKat_small.bmp	1.08666666667	2408	BM2_679	11	1.7	1.56666666667	2232	1557	2	1	notused	1
31	Laffytaffyred_one.bmp	0.36	1982	BM2_679	56	0.34	0.54	3899	1823	2	1	notused	1
34	Laysclassic.bmp	0.8	2469	BM2_679	26	0.753333333333	0.813333333333	2635	2317	2	1	SvM_NGM	1
43	Lollipopred.bmp	0.346666666667	2949	BM2_679	58	0.413333333333	0.486666666667	2311	1501	2	1	notused	1
46	Milano.bmp	1.23333333333	2318	BM2_679	10	1.06666666667	1.55333333333	3047	2894	2	1	GvNG_MG	1
60	Milkduds.bmp	0.74	3198	BM2_679	35	0.786666666667	0.78	3229	1960	2	1	notused	1
30	MilkyWay.bmp	0.813333333333	2207	BM2_679	23	0.92	1.04666666667	1927	2266	2	1	SvM_GS	1
2	MrGoodbar.bmp	1.04	4122	BM2_679	17	0.866666666667	1.48666666667	8273	1844	2	1	SvM_GS	1
28	Nutterbutter.bmp	0.64	2000	BM2_679	44	0.54	0.86	2049	1329	2	1	notused	1
23	Oreos.bmp	1.34666666667	3456	BM2_679	6	1.23333333333	1.01333333333	1823	1807	2	1	GvNG_SNG	1
27	PayDay.bmp	0.373333333333	2420	BM2_679	52	0.386666666667	0.82	2978	1896	2	1	notused	1
24	PeanutMMs.bmp	1.08666666667	3999	BM2_679	12	0.64	0.893333333333	1462	1296	2	1	GvNG_MNG	1
58	PopTartsCinnamon.bmp	1.05333333333	3480	BM2_679	13	1.03333333333	1.1	4624	8200	2	1	GvNG_MNG	1
57	PopTartsStrawberry.bmp	1.05333333333	6484	BM2_679	14	1.53333333333	1.57333333333	2361	1702	2	1	GvNG_MG	1
47	PringlesRed.bmp	1.26	8079	BM2_679	9	0.833333333333	1.04666666667	2393	1801	2	1	GvNG_SG	1
1	Reeses.bmp	0.78	5142	BM2_679	32	0.833333333333	1.05333333333	2060	1888	2	1	notused	1
15	Riprolls.bmp	0.8	3427	BM2_679	27	0.806666666667	0.88	2134	1990	2	1	SvM_NGM	1
41	RitzBitz2.bmp	0.553333333333	14265	BM2_679	49	0.553333333333	0.86	2055	3549	2	1	notused	1
22	Skittles.bmp	1.05333333333	2357	BM2_679	15	1.04	1.52666666667	2118	1972	2	1	GvNG_MNG	1
10	Slimjim.bmp	1.32	4413	BM2_679	7	1.57333333333	1.62	5067	2392	2	1	GvNG_SG	1
32	Snickers.bmp	0.726666666667	2797	BM2_679	37	0.813333333333	1.14	1676	1608	2	1	notused	1
53	SnoBall.bmp	0.586666666667	2133	BM2_679	46	1.02	0.933333333333	2541	1231	2	1	notused	1
20	Sourpatch.bmp	1.04666666667	3873	BM2_679	16	1.56	1.49333333333	8352	1764	2	1	GvNG_MG	1
12	SourSkittles.bmp	1.04	3914	BM2_679	18	1.06	2.05333333333	1886	1549	2	1	notused	1
14	Streusel.bmp	0.353333333333	3369	BM2_679	57	0.393333333333	0.646666666667	2389	1627	2	1	notused	1
19	TeddyGrahamschocolate.bmp	0.373333333333	2306	BM2_679	53	0.58	0.56	2036	1229	2	1	notused	1
21	Toberlorone.bmp	1.56	2903	BM2_679	2	2.00666666667	2	2664	3078	2	1	notused	1
9	Twinkie.bmp	0.826666666667	4326	BM2_679	22	0.846666666667	1.06	2674	2271	2	1	SvM_GM	1
48	Twix.bmp	1.52666666667	3559	BM2_679	4	1.09333333333	1.50666666667	1926	1365	2	1	notused	1
8	Whatchamacallit.bmp	0.733333333333	7935	BM2_679	36	0.786666666667	0.646666666667	8151	1934	2	1	notused	1
17	100grand_small.bmp	1.52	2935	BM2_680	30	1.98	1.28	1805	3392	1	2	GvNG_MNG	1
46	3Musketeers.bmp	1.31333333333	2329	BM2_680	40	1.51333333333	0.533333333333	1695	2371	1	2	notused	1
4	Almondjoy.bmp	1.57333333333	3449	BM2_680	26	0.646666666667	1.74666666667	2659	1989	1	2	GvNG_MG	1
55	AnimalCrackers.bmp	1.50666666667	8016	BM2_680	31	1.1	1.06666666667	1728	1773	1	2	notused	1
50	BabyRuth.bmp	1.24666666667	2045	BM2_680	42	1.58666666667	0.546666666667	2085	2033	1	2	notused	1
19	Butterfinger.bmp	1.94	3846	BM2_680	23	1.11333333333	0.26	1792	1974	1	2	GvNG_SNG	1
60	CheesyDoritos.bmp	1.32666666667	2268	BM2_680	37	0.973333333333	0.7	1915	1653	1	2	notused	1
12	Cheetos.bmp	1.24	2196	BM2_680	43	2.01333333333	1.51333333333	3240	2188	1	2	notused	1
5	Cheezits.bmp	1.06	5107	BM2_680	53	0.606666666667	0.526666666667	3488	1961	1	2	notused	1
47	ChipsAhoy_small.bmp	2.12	6244	BM2_680	19	2.52666666667	2.04	3180	1680	1	2	GvNG_SG	1
33	Chocolate_mm.bmp	2.27333333333	2680	BM2_680	14	1.26	0.54	2095	1695	1	2	SvM_NGM	1
20	Cupcakes.bmp	1.73333333333	5166	BM2_680	24	2.92	2.01333333333	2423	2310	1	2	GvNG_MNG	1
24	Doritosranch.bmp	1.23333333333	6037	BM2_680	46	1.08666666667	0.486666666667	1810	1454	1	2	notused	1
21	Dots_one.bmp	1.05333333333	2607	BM2_680	54	0.366666666667	0.393333333333	1967	1506	1	2	notused	1
32	FamousAmos_small.bmp	2.50666666667	7903	BM2_680	8	1.38	1.49333333333	2537	1548	1	2	SvM_GS	1
9	FigNewton_small.bmp	1.38	3878	BM2_680	35	1.08666666667	0.586666666667	2548	2199	1	2	notused	1
35	FlamingCheetos.bmp	1.49333333333	3302	BM2_680	34	2.86	1.96	2582	1849	1	2	notused	1
7	Fritos.bmp	1.22	3022	BM2_680	48	1.12666666667	0.573333333333	4284	2029	1	2	notused	1
26	FrootLoops.bmp	1.98666666667	4840	BM2_680	22	0.426666666667	0.453333333333	2077	1586	1	2	GvNG_SG	1
34	Funyuns_small.bmp	1.27333333333	3519	BM2_680	41	1.05333333333	0.973333333333	3996	1671	1	2	notused	1
16	Ghiradelli_milk_Almonds.bmp	2.98	5786	BM2_680	1	2.54	1.23333333333	1524	4147	1	2	notused	1
49	Ghiradelli_milk.bmp	2.27333333333	2727	BM2_680	15	1.58	1.34666666667	1790	2160	1	2	SvM_NGS	1
43	Goldfish.bmp	1.53333333333	3810	BM2_680	29	1.54666666667	1.1	1730	2284	1	2	GvNG_MG	1
28	Granolabar.bmp	2.46666666667	6136	BM2_680	10	1.06	0.513333333333	2893	1853	1	2	SvM_NGM	1
25	Hersheykisses.bmp	0.246666666667	3199	BM2_680	60	0.52	0.54	1822	1687	1	2	notused	1
52	Hersheymilk_several.bmp	0.46	3141	BM2_680	59	0.44	0.513333333333	1838	2152	1	2	notused	1
53	HoHo.bmp	1.02	7206	BM2_680	55	1.56	2.04666666667	2776	2853	1	2	notused	1
54	Jollyranchergreen.bmp	0.566666666667	2622	BM2_680	57	0.286666666667	0.42	1508	1950	1	2	notused	1
8	Jollyrancherred.bmp	1.06666666667	5368	BM2_680	52	0.233333333333	0.52	2256	1977	1	2	notused	1
29	Keeblerfudgestripes.bmp	2.88666666667	4165	BM2_680	5	2.44	1.78	1834	3062	1	2	SvM_GS	1
48	KitKat_small.bmp	1.23333333333	3742	BM2_680	47	1.51333333333	1.04666666667	1750	2667	1	2	notused	1
22	Laffytaffyred_one.bmp	1.24	3083	BM2_680	44	0.626666666667	0.606666666667	3524	1696	1	2	notused	1
3	Laysclassic.bmp	1.07333333333	5198	BM2_680	51	0.813333333333	0.98	3078	2246	1	2	notused	1
11	Lollipopred.bmp	0.48	2969	BM2_680	58	0.653333333333	0.506666666667	1349	1839	1	2	notused	1
39	Milano.bmp	2.90666666667	4948	BM2_680	4	2.56666666667	2.56666666667	2591	2839	1	2	notused	1
58	Milkduds.bmp	2.15333333333	3120	BM2_680	18	0.48	0.646666666667	1799	1926	1	2	notused	1
57	MilkyWay.bmp	1.32	3063	BM2_680	38	1.23333333333	0.56	1885	1560	1	2	notused	1
13	MrGoodbar.bmp	1.32	1960	BM2_680	39	1.59333333333	0.953333333333	2358	2383	1	2	notused	1
59	Nutterbutter.bmp	1.36666666667	3438	BM2_680	36	1.22666666667	1.02666666667	3196	3565	1	2	notused	1
38	Oreos.bmp	2.23333333333	6396	BM2_680	16	2.51333333333	1.59333333333	2076	1952	1	2	SvM_NGM	1
23	PayDay.bmp	1.54666666667	4602	BM2_680	28	0.76	0.18	1710	2174	1	2	GvNG_MNG	1
18	PeanutMMs.bmp	2.55333333333	3253	BM2_680	7	1.89333333333	2.23333333333	2326	2141	1	2	SvM_GM	1
2	PopTartsCinnamon.bmp	2.98	3185	BM2_680	2	0.453333333333	1.68	1585	1751	1	2	notused	1
10	PopTartsStrawberry.bmp	2.96666666667	4165	BM2_680	3	2.04666666667	1.52	2743	1815	1	2	SvM_GM	1
40	PringlesRed.bmp	1.58	3024	BM2_680	25	0.373333333333	1.22666666667	2245	1942	1	2	notused	1
30	Reeses.bmp	0.713333333333	3445	BM2_680	56	0.546666666667	1.34666666667	3321	1734	1	2	notused	1
37	Riprolls.bmp	1.19333333333	3177	BM2_680	50	0.566666666667	0.586666666667	1910	2142	1	2	notused	1
27	RitzBitz2.bmp	2.48666666667	2476	BM2_680	9	2.00666666667	1.56	1870	2201	1	2	SvM_GM	1
45	Skittles.bmp	2.08	2219	BM2_680	21	1.07333333333	0.693333333333	3395	1377	1	2	GvNG_SNG	1
41	Slimjim.bmp	1.22	5656	BM2_680	49	2.00666666667	1.06	2156	2486	1	2	notused	1
6	Snickers.bmp	2.32	4256	BM2_680	13	2.02	0.886666666667	2444	1460	1	2	SvM_NGS	1
15	SnoBall.bmp	2.73333333333	4280	BM2_680	6	1.79333333333	2	3125	3344	1	2	SvM_GS	1
14	Sourpatch.bmp	2.42666666667	3149	BM2_680	12	0.606666666667	0.953333333333	1736	1847	1	2	SvM_NGS	1
44	SourSkittles.bmp	2.09333333333	3810	BM2_680	20	0.473333333333	0.573333333333	1900	2132	1	2	GvNG_SG	1
1	Streusel.bmp	2.46666666667	6355	BM2_680	11	1.07333333333	0.54	3048	1742	1	2	notused	1
56	TeddyGrahamschocolate.bmp	1.5	1987	BM2_680	32	2.91333333333	2.89333333333	2182	2041	1	2	notused	1
36	Toberlorone.bmp	2.21333333333	2934	BM2_680	17	2.48	2.78666666667	2272	2061	1	2	GvNG_SNG	1
31	Twinkie.bmp	1.55333333333	3389	BM2_680	27	1.05333333333	0.42	1965	2418	1	2	GvNG_MG	1
42	Twix.bmp	1.5	4791	BM2_680	33	2.58666666667	1.59333333333	1694	1991	1	2	notused	1
51	Whatchamacallit.bmp	1.24	2127	BM2_680	45	1.52	0.633333333333	2398	1637	1	2	notused	1
54	100grand_small.bmp	1.94666666667	2148	BM2_682	30	0.166666666667	0.486666666667	2502	2549	1	1	GvNG_MG	1
19	3Musketeers.bmp	2.01333333333	2851	BM2_682	21	0.786666666667	0.686666666667	4838	2576	1	1	GvNG_SG	1
58	Almondjoy.bmp	2.02666666667	12390	BM2_682	15	0.586666666667	1.04	2436	1784	1	1	SvM_NGM	1
35	AnimalCrackers.bmp	0.1	3496	BM2_682	52	0.113333333333	0.193333333333	2351	1632	1	1	notused	1
41	BabyRuth.bmp	2.94666666667	1904	BM2_682	4	1.48666666667	0.98	2569	2354	1	1	notused	1
51	Butterfinger.bmp	2.93333333333	4650	BM2_682	6	0.6	0.613333333333	5761	2059	1	1	SvM_GM	1
13	CheesyDoritos.bmp	2.26	4207	BM2_682	13	1.46	0.613333333333	4701	3751	1	1	SvM_NGM	1
10	Cheetos.bmp	0.0733333333333	7270	BM2_682	58	0.68	0.44	1966	2925	1	1	notused	1
15	Cheezits.bmp	2.32666666667	6314	BM2_682	10	0.613333333333	0.613333333333	3110	2588	1	1	SvM_NGS	1
4	ChipsAhoy_small.bmp	1.97333333333	3519	BM2_682	28	1.02	0.173333333333	4610	4166	1	1	GvNG_MG	1
20	Chocolate_mm.bmp	1.52666666667	4250	BM2_682	34	1.04666666667	0.593333333333	2796	2645	1	1	notused	1
5	Cupcakes.bmp	2.00666666667	3144	BM2_682	23	0.72	1.00666666667	3878	3130	1	1	GvNG_SG	1
43	Doritosranch.bmp	0.0733333333333	3125	BM2_682	59	1.02	0.393333333333	3152	2428	1	1	notused	1
7	Dots_one.bmp	1.02	10412	BM2_682	50	0.32	0.553333333333	2543	2278	1	1	notused	1
59	FamousAmos_small.bmp	1.03333333333	3559	BM2_682	48	1.35333333333	0.78	4654	2340	1	1	notused	1
36	FigNewton_small.bmp	1.52	5165	BM2_682	36	0.566666666667	0.686666666667	2155	4109	1	1	notused	1
3	FlamingCheetos.bmp	0.0866666666667	4189	BM2_682	55	0.646666666667	0.38	1695	4808	1	1	notused	1
47	Fritos.bmp	1.47333333333	5461	BM2_682	40	0.633333333333	0.646666666667	1941	3440	1	1	notused	1
44	FrootLoops.bmp	1.72666666667	3005	BM2_682	32	0.96	0.566666666667	1998	3278	1	1	notused	1
27	Funyuns_small.bmp	0.0866666666667	7621	BM2_682	56	0.553333333333	0.313333333333	1608	2221	1	1	notused	1
28	Ghiradelli_milk_Almonds.bmp	1.96	3351	BM2_682	29	0.726666666667	1.00666666667	2420	3937	1	1	GvNG_MNG	1
55	Ghiradelli_milk.bmp	1.08	6478	BM2_682	41	1.02666666667	0.606666666667	2620	3045	1	1	notused	1
21	Goldfish.bmp	2.01333333333	4158	BM2_682	22	0.566666666667	0.553333333333	2686	2786	1	1	GvNG_SNG	1
18	Granolabar.bmp	1.06	5984	BM2_682	44	0.466666666667	0.686666666667	2288	2186	1	1	notused	1
30	Hersheykisses.bmp	1.04	3120	BM2_682	46	0.626666666667	0.42	3820	3134	1	1	notused	1
52	Hersheymilk_several.bmp	1.01333333333	3320	BM2_682	51	0.886666666667	0.426666666667	1829	2568	1	1	notused	1
56	HoHo.bmp	1.73333333333	6623	BM2_682	31	1.5	1.01333333333	5502	2101	1	1	notused	1
6	Jollyranchergreen.bmp	0.1	3900	BM2_682	53	0.0933333333333	0.1	3510	2400	1	1	notused	1
53	Jollyrancherred.bmp	0.02	2215	BM2_682	60	0.133333333333	0.06	2003	2204	1	1	notused	1
40	Keeblerfudgestripes.bmp	1.06666666667	2997	BM2_682	43	0.933333333333	0.593333333333	2561	2595	1	1	notused	1
16	KitKat_small.bmp	2.48	3298	BM2_682	9	1.05333333333	0.84	2956	3540	1	1	SvM_GS	1
42	Laffytaffyred_one.bmp	1.03333333333	10639	BM2_682	49	0.62	0.633333333333	4254	5230	1	1	notused	1
60	Laysclassic.bmp	2.02	8463	BM2_682	16	1.38	0.553333333333	1740	2229	1	1	SvM_NGS	1
39	Lollipopred.bmp	1.49333333333	7736	BM2_682	39	0.833333333333	0.6	2360	3072	1	1	notused	1
8	Milano.bmp	1.5	6185	BM2_682	38	0.966666666667	0.646666666667	4042	2262	1	1	notused	1
45	Milkduds.bmp	2.3	5455	BM2_682	12	1.19333333333	0.773333333333	4827	18467	1	1	SvM_NGM	1
29	MilkyWay.bmp	2.96666666667	3347	BM2_682	2	1.1	0.686666666667	1887	2255	1	1	notused	1
9	MrGoodbar.bmp	2.02	11245	BM2_682	17	0.966666666667	0.493333333333	2102	2374	1	1	GvNG_SG	1
26	Nutterbutter.bmp	1.99333333333	6060	BM2_682	24	1.39333333333	0.746666666667	2425	1966	1	1	GvNG_MG	1
23	Oreos.bmp	2.94666666667	3765	BM2_682	5	1.07333333333	0.886666666667	2559	1662	1	1	SvM_GM	1
34	PayDay.bmp	2.95333333333	2608	BM2_682	3	0.753333333333	1.05333333333	1766	5833	1	1	SvM_GS	1
14	PeanutMMs.bmp	1.99333333333	7569	BM2_682	25	1.07333333333	0.866666666667	2708	2248	1	1	notused	1
22	PopTartsCinnamon.bmp	2.02	8818	BM2_682	18	0.153333333333	0.26	2743	2543	1	1	notused	1
57	PopTartsStrawberry.bmp	1.54666666667	11165	BM2_682	33	0.44	0.573333333333	2982	2273	1	1	notused	1
32	PringlesRed.bmp	2.32666666667	3305	BM2_682	11	0.52	0.333333333333	3461	3829	1	1	notused	1
37	Reeses.bmp	2.93333333333	3044	BM2_682	7	1.52666666667	1.49333333333	2694	3274	1	1	SvM_GS	1
17	Riprolls.bmp	1.52666666667	3296	BM2_682	35	0.686666666667	0.7	2084	2019	1	1	notused	1
38	RitzBitz2.bmp	1.98	3975	BM2_682	26	0.806666666667	0.58	2278	2704	1	1	GvNG_MNG	1
2	Skittles.bmp	0.08	3751	BM2_682	57	0.986666666667	0.0533333333333	2364	3177	1	1	notused	1
12	Slimjim.bmp	0.0933333333333	4456	BM2_682	54	0.0933333333333	0.626666666667	2543	2650	1	1	notused	1
25	Snickers.bmp	2.5	10969	BM2_682	8	0.926666666667	0.9	1814	2015	1	1	SvM_GM	1
49	SnoBall.bmp	1.04	3835	BM2_682	47	1.02666666667	1.03333333333	7000	3912	1	1	notused	1
11	Sourpatch.bmp	1.98	4469	BM2_682	27	1.34666666667	0.653333333333	2358	2075	1	1	GvNG_MNG	1
24	SourSkittles.bmp	1.05333333333	3615	BM2_682	45	1.02	1	4110	4015	1	1	notused	1
1	Streusel.bmp	1.07333333333	5069	BM2_682	42	0.693333333333	1.02666666667	2119	2427	1	1	notused	1
31	TeddyGrahamschocolate.bmp	2.02	2586	BM2_682	19	0.08	0.633333333333	3324	1799	1	1	GvNG_SNG	1
33	Toberlorone.bmp	2.97333333333	4902	BM2_682	1	1.45333333333	1.09333333333	2626	2307	1	1	notused	1
50	Twinkie.bmp	2.04	6450	BM2_682	14	0.993333333333	0.5	7824	1960	1	1	SvM_NGS	1
48	Twix.bmp	1.51333333333	2870	BM2_682	37	0.846666666667	0.94	5135	3661	1	1	notused	1
46	Whatchamacallit.bmp	2.02	8767	BM2_682	20	0.573333333333	0.806666666667	2742	2213	1	1	GvNG_SNG	1
55	100grand_small.bmp	0.00666666666667	2341	BM2_877	46	0.0466666666667	0.08	3109	1806	1	1	notused	2
59	3Musketeers.bmp	1.55333333333	4648	BM2_877	1	0.753333333333	1.10666666667	3873	2424	1	1	notused	2
19	Almondjoy.bmp	0.0133333333333	4483	BM2_877	37	0.0466666666667	0.44	2710	3648	1	1	notused	2
57	AnimalCrackers.bmp	1.52666666667	4231	BM2_877	3	0.44	0.353333333333	3161	2007	1	1	SvM_GS	2
11	BabyRuth.bmp	0.0133333333333	2961	BM2_877	38	0.0533333333333	0.246666666667	1975	2040	1	1	notused	2
30	Butterfinger.bmp	0.0133333333333	4114	BM2_877	39	0.273333333333	0.166666666667	2875	1924	1	1	notused	2
2	CheesyDoritos.bmp	0.733333333333	3946	BM2_877	14	0.746666666667	0.62	2626	2710	1	1	SvM_NGS	2
1	Cheetos.bmp	0.7	4780	BM2_877	18	1.46	0.893333333333	5552	3395	1	1	notused	2
39	Cheezits.bmp	1.14	3362	BM2_877	8	0.393333333333	0.84	1899	2306	1	1	SvM_GM	2
34	ChipsAhoy_small.bmp	0.733333333333	3379	BM2_877	15	0.453333333333	0.94	2094	1708	1	1	SvM_NGM	2
28	Chocolate_mm.bmp	0.306666666667	4098	BM2_877	34	0.373333333333	0.406666666667	4237	1975	1	1	notused	2
31	Cupcakes.bmp	0.00666666666667	7389	BM2_877	47	0.426666666667	0.44	3316	3093	1	1	notused	2
37	Doritosranch.bmp	0.58	8642	BM2_877	21	0.56	0.453333333333	2973	1791	1	1	GvNG_SG	2
49	Dots_one.bmp	0.786666666667	6822	BM2_877	12	1.10666666667	0.393333333333	3927	1592	1	1	SvM_NGM	2
24	FamousAmos_small.bmp	0.313333333333	5935	BM2_877	31	0.473333333333	0.593333333333	3990	2558	1	1	notused	2
44	FigNewton_small.bmp	0.326666666667	5016	BM2_877	28	0.58	0.153333333333	5616	2041	1	1	GvNG_MG	2
7	FlamingCheetos.bmp	0.00666666666667	2927	BM2_877	48	0.0733333333333	0.0733333333333	1751	1691	1	1	notused	2
8	Fritos.bmp	0.686666666667	3193	BM2_877	19	0.58	0.666666666667	2354	1658	1	1	GvNG_SNG	2
35	FrootLoops.bmp	0.34	4115	BM2_877	26	0.346666666667	0.58	1732	1824	1	1	GvNG_MNG	2
32	Funyuns_small.bmp	0.293333333333	7775	BM2_877	35	0.08	0.133333333333	2504	2042	1	1	notused	2
12	Ghiradelli_milk_Almonds.bmp	0.513333333333	7491	BM2_877	25	1.12	0.886666666667	7342	1907	1	1	notused	2
51	Ghiradelli_milk.bmp	1.39333333333	4733	BM2_877	5	1.08666666667	1.12	2091	2962	1	1	SvM_GM	2
17	Goldfish.bmp	0.753333333333	5720	BM2_877	13	0.526666666667	1.08	2838	2709	1	1	SvM_NGM	2
25	Granolabar.bmp	1.05333333333	6973	BM2_877	9	0.76	1.08666666667	2736	2956	1	1	SvM_GS	2
56	Hersheykisses.bmp	1.52666666667	3830	BM2_877	4	0.593333333333	0.633333333333	3018	1557	1	1	notused	2
26	Hersheymilk_several.bmp	1.39333333333	3128	BM2_877	6	0.58	0.613333333333	2043	2910	1	1	SvM_GM	2
16	HoHo.bmp	0.00666666666667	4014	BM2_877	49	0.32	0.04	4486	1522	1	1	notused	2
60	Jollyranchergreen.bmp	0.00666666666667	2710	BM2_877	50	0.0666666666667	0.16	2206	1857	1	1	notused	2
23	Jollyrancherred.bmp	0.0133333333333	5050	BM2_877	40	0.0266666666667	0.0866666666667	2555	1673	1	1	notused	2
46	Keeblerfudgestripes.bmp	0.326666666667	4481	BM2_877	29	0.586666666667	0.493333333333	1676	2594	1	1	GvNG_MNG	2
20	KitKat_small.bmp	1.32666666667	3511	BM2_877	7	1.09333333333	0.866666666667	2804	1572	1	1	SvM_GS	2
52	Laffytaffyred_one.bmp	0.0133333333333	5333	BM2_877	41	0.0266666666667	0.133333333333	2614	1539	1	1	notused	2
9	Laysclassic.bmp	1.04	5636	BM2_877	10	1.09333333333	0.826666666667	2615	2025	1	1	SvM_NGS	2
21	Lollipopred.bmp	0.00666666666667	3261	BM2_877	51	0.0266666666667	0.146666666667	3716	1723	1	1	notused	2
29	Milano.bmp	0.546666666667	3845	BM2_877	23	0.366666666667	0.36	1726	2510	1	1	GvNG_SG	2
33	Milkduds.bmp	0.00666666666667	3227	BM2_877	52	0.106666666667	0.173333333333	2238	1907	1	1	notused	2
58	MilkyWay.bmp	0.0133333333333	2344	BM2_877	42	0.293333333333	0.146666666667	2958	1906	1	1	notused	2
40	MrGoodbar.bmp	0.313333333333	5952	BM2_877	32	0.406666666667	0.74	2447	5402	1	1	notused	2
22	Nutterbutter.bmp	0.0133333333333	3045	BM2_877	43	0.446666666667	0.573333333333	3168	2408	1	1	notused	2
18	Oreos.bmp	0.72	3544	BM2_877	16	0.573333333333	0.84	1692	1940	1	1	SvM_NGS	2
13	PayDay.bmp	0.00666666666667	2558	BM2_877	53	0.02	0.22	1768	2225	1	1	notused	2
14	PeanutMMs.bmp	0.326666666667	3946	BM2_877	30	0.42	0.626666666667	5063	2023	1	1	GvNG_MG	2
50	PopTartsCinnamon.bmp	0.566666666667	5752	BM2_877	22	0.593333333333	0.586666666667	3933	2260	1	1	GvNG_SNG	2
41	PopTartsStrawberry.bmp	0.613333333333	4665	BM2_877	20	0.566666666667	0.0533333333333	2087	1639	1	1	GvNG_SNG	2
3	PringlesRed.bmp	0.533333333333	3948	BM2_877	24	0.38	0.406666666667	2960	1739	1	1	GvNG_MG	2
5	Reeses.bmp	0.00666666666667	2794	BM2_877	54	0.366666666667	0.186666666667	2536	2126	1	1	notused	2
10	Riprolls.bmp	0.0133333333333	4298	BM2_877	44	0.32	0.18	5903	2744	1	1	notused	2
15	RitzBitz2.bmp	0.313333333333	2960	BM2_877	33	0.446666666667	0.626666666667	3015	2275	1	1	notused	2
54	Skittles.bmp	0.853333333333	4768	BM2_877	11	0.786666666667	0.293333333333	3214	3780	1	1	notused	2
45	Slimjim.bmp	1.53333333333	6988	BM2_877	2	1.34666666667	0.646666666667	3328	4414	1	1	notused	2
36	Snickers.bmp	0.00666666666667	2090	BM2_877	55	0.306666666667	0.1	2502	1657	1	1	notused	2
48	SnoBall.bmp	0.00666666666667	7206	BM2_877	56	0.0266666666667	0.113333333333	3271	2124	1	1	notused	2
42	Sourpatch.bmp	0.00666666666667	3229	BM2_877	57	0.28	0.0866666666667	2429	1641	1	1	notused	2
38	SourSkittles.bmp	0.00666666666667	3863	BM2_877	58	0.1	0.226666666667	1734	2124	1	1	notused	2
47	Streusel.bmp	0.0133333333333	5133	BM2_877	45	0.353333333333	0.253333333333	5279	4266	1	1	notused	2
27	TeddyGrahamschocolate.bmp	0.713333333333	3544	BM2_877	17	0.413333333333	0.906666666667	2245	1874	1	1	GvNG_SG	2
43	Toberlorone.bmp	0.333333333333	5117	BM2_877	27	0.566666666667	0.806666666667	4542	3161	1	1	GvNG_MNG	2
53	Twinkie.bmp	0.00666666666667	2793	BM2_877	59	0.14	0.04	2133	2176	1	1	notused	2
4	Twix.bmp	0.00666666666667	3930	BM2_877	60	0.126666666667	0.213333333333	1773	1757	1	1	notused	2
6	Whatchamacallit.bmp	0.22	9229	BM2_877	36	0.366666666667	0.246666666667	5301	2894	1	1	notused	2
28	100grand_small.bmp	1.46666666667	7557	BM2_878	20	1.98666666667	1.02666666667	4238	3369	1	2	GvNG_SG	2
12	3Musketeers.bmp	0.02	4364	BM2_878	49	0.493333333333	0.46	5998	3363	1	2	notused	2
47	Almondjoy.bmp	0.0133333333333	5150	BM2_878	51	0.0333333333333	0.04	4337	3007	1	2	notused	2
15	AnimalCrackers.bmp	0.533333333333	5182	BM2_878	34	0.74	0.486666666667	6444	2692	1	2	notused	2
32	BabyRuth.bmp	0.793333333333	4614	BM2_878	31	1.2	1.03333333333	5777	4394	1	2	notused	2
7	Butterfinger.bmp	2.44666666667	9597	BM2_878	10	2.74	2	5452	3704	1	2	SvM_NGM	2
4	CheesyDoritos.bmp	1.52666666667	3161	BM2_878	18	1.03333333333	1.01333333333	4342	3465	1	2	notused	2
20	Cheetos.bmp	0.00666666666667	5303	BM2_878	56	0.206666666667	0.0533333333333	2669	2998	1	2	notused	2
53	Cheezits.bmp	2.78	7641	BM2_878	6	1.02666666667	1.48	6896	3375	1	2	SvM_GS	2
33	ChipsAhoy_small.bmp	0.493333333333	5269	BM2_878	40	1.97333333333	0.733333333333	8234	4483	1	2	notused	2
10	Chocolate_mm.bmp	1.05333333333	5218	BM2_878	24	0.293333333333	0.486666666667	2789	2258	1	2	GvNG_MNG	2
17	Cupcakes.bmp	0.00666666666667	3144	BM2_878	57	0.0266666666667	0.04	2213	3292	1	2	notused	2
1	Doritosranch.bmp	1.24666666667	10132	BM2_878	21	0.533333333333	0.306666666667	3249	2601	1	2	GvNG_SNG	2
26	Dots_one.bmp	2.98	4064	BM2_878	3	1.97333333333	1.02	8503	5252	1	2	SvM_GM	2
9	FamousAmos_small.bmp	0.06	2576	BM2_878	47	0.726666666667	0.553333333333	5797	2465	1	2	notused	2
14	FigNewton_small.bmp	1.22666666667	6739	BM2_878	22	1.00666666667	0.433333333333	4019	2564	1	2	GvNG_SG	2
60	FlamingCheetos.bmp	2.98666666667	4483	BM2_878	1	2.99333333333	2.44666666667	4457	3023	1	2	notused	2
13	Fritos.bmp	1.49333333333	3245	BM2_878	19	1.45333333333	1.12666666667	4309	3607	1	2	GvNG_SG	2
3	FrootLoops.bmp	1.04	5452	BM2_878	26	0.466666666667	0.513333333333	3199	4545	1	2	GvNG_MG	2
56	Funyuns_small.bmp	0.5	4598	BM2_878	38	1.30666666667	1.06	7970	3938	1	2	notused	2
43	Ghiradelli_milk_Almonds.bmp	2.98666666667	6255	BM2_878	2	2.93333333333	2.02666666667	10890	4526	1	2	notused	2
35	Ghiradelli_milk.bmp	2.98	6454	BM2_878	4	1.02	1.07333333333	7183	2459	1	2	notused	2
45	Goldfish.bmp	2	4132	BM2_878	12	1.04	1.43333333333	3698	4376	1	2	SvM_NGS	2
39	Granolabar.bmp	1.99333333333	5284	BM2_878	13	1.47333333333	1.2	3407	4595	1	2	SvM_NGS	2
2	Hersheykisses.bmp	0.0666666666667	2560	BM2_878	46	0.02	0.266666666667	2860	2657	1	2	notused	2
36	Hersheymilk_several.bmp	0.52	6069	BM2_878	36	0.286666666667	0.286666666667	3837	6317	1	2	notused	2
52	HoHo.bmp	0.0133333333333	4901	BM2_878	52	0.0266666666667	0.0333333333333	3062	3166	1	2	notused	2
55	Jollyranchergreen.bmp	0.126666666667	5118	BM2_878	45	0.253333333333	0.0533333333333	5067	2465	1	2	notused	2
16	Jollyrancherred.bmp	1.02666666667	11301	BM2_878	27	0.74	0.746666666667	2807	3603	1	2	GvNG_MG	2
59	Keeblerfudgestripes.bmp	0.793333333333	8176	BM2_878	32	0.5	0.493333333333	3077	3577	1	2	notused	2
30	KitKat_small.bmp	1.98666666667	5551	BM2_878	16	1.02666666667	0.626666666667	3568	3442	1	2	SvM_NGM	2
21	Laffytaffyred_one.bmp	0.00666666666667	4397	BM2_878	58	0.02	0.0333333333333	3915	2674	1	2	notused	2
23	Laysclassic.bmp	1.01333333333	6437	BM2_878	30	0.346666666667	0.1	3212	3367	1	2	GvNG_MNG	2
38	Lollipopred.bmp	0.0133333333333	5349	BM2_878	53	0.246666666667	0.0533333333333	5101	2084	1	2	notused	2
29	Milano.bmp	2.47333333333	4264	BM2_878	9	1.98666666667	1.77333333333	4764	6540	1	2	SvM_GM	2
44	Milkduds.bmp	0.5	5134	BM2_878	39	1.21333333333	1.38666666667	7457	6136	1	2	notused	2
34	MilkyWay.bmp	2.28	7107	BM2_878	11	1.98	1.46	5493	2609	1	2	notused	2
49	MrGoodbar.bmp	0.346666666667	8193	BM2_878	42	0.0266666666667	0.206666666667	2928	3341	1	2	notused	2
19	Nutterbutter.bmp	0.00666666666667	3529	BM2_878	59	0.12	0.0466666666667	2359	2284	1	2	notused	2
5	Oreos.bmp	1.98	5168	BM2_878	17	1.5	1.51333333333	4063	5113	1	2	GvNG_SNG	2
37	PayDay.bmp	0.54	4602	BM2_878	33	0.426666666667	1.04	3156	4310	1	2	notused	2
54	PeanutMMs.bmp	2.52666666667	5751	BM2_878	7	0.786666666667	1.04666666667	7268	2675	1	2	SvM_GM	2
25	PopTartsCinnamon.bmp	0.02	3512	BM2_878	50	0.0266666666667	0.0666666666667	2646	2410	1	2	notused	2
6	PopTartsStrawberry.bmp	0.0333333333333	2108	BM2_878	48	0.0266666666667	0.0333333333333	3856	2266	1	2	notused	2
57	PringlesRed.bmp	1.02	3179	BM2_878	29	0.446666666667	0.273333333333	5158	4659	1	2	GvNG_MG	2
18	Reeses.bmp	2.48	4866	BM2_878	8	1.03333333333	1.07333333333	3460	2727	1	2	SvM_GS	2
58	Riprolls.bmp	0.32	5519	BM2_878	43	0.02	0.0533333333333	3382	2279	1	2	notused	2
42	RitzBitz2.bmp	1.02666666667	6370	BM2_878	28	0.526666666667	1.04666666667	3389	3065	1	2	GvNG_MNG	2
8	Skittles.bmp	1.06666666667	9212	BM2_878	23	0.48	0.293333333333	3537	2602	1	2	GvNG_SNG	2
27	Slimjim.bmp	0.506666666667	3261	BM2_878	37	0.54	0.513333333333	2790	2820	1	2	notused	2
24	Snickers.bmp	1.99333333333	3111	BM2_878	14	2.21333333333	1.05333333333	5716	5036	1	2	SvM_NGM	2
48	SnoBall.bmp	0.0133333333333	2476	BM2_878	54	0.0266666666667	0.04	3930	2825	1	2	notused	2
11	Sourpatch.bmp	1.99333333333	8010	BM2_878	15	1.74	1.48	6159	2945	1	2	SvM_NGS	2
46	SourSkittles.bmp	0.253333333333	5117	BM2_878	44	0.286666666667	0.466666666667	2261	2526	1	2	notused	2
22	Streusel.bmp	0.00666666666667	3546	BM2_878	60	0.00666666666667	0.0266666666667	3295	3114	1	2	notused	2
41	TeddyGrahamschocolate.bmp	1.04666666667	4550	BM2_878	25	1.02666666667	0.526666666667	3097	2718	1	2	notused	2
50	Toberlorone.bmp	0.526666666667	7757	BM2_878	35	1.01333333333	0.766666666667	4166	3199	1	2	notused	2
31	Twinkie.bmp	0.0133333333333	6186	BM2_878	55	0.0266666666667	0.0333333333333	2977	2696	1	2	notused	2
40	Twix.bmp	2.79333333333	6621	BM2_878	5	2.46666666667	1.8	3565	3229	1	2	SvM_GS	2
51	Whatchamacallit.bmp	0.36	5668	BM2_878	41	0.813333333333	0.48	4702	2291	1	2	notused	2
5	100grand_small.bmp	1.16	2978	BM2_879	22	1.48	2.02666666667	2526	2212	2	1	SvM_GM	2
44	3Musketeers.bmp	1.5	3060	BM2_879	15	1.01333333333	1.02666666667	3546	1922	2	1	GvNG_MNG	2
2	Almondjoy.bmp	0.0266666666667	3844	BM2_879	54	0.0533333333333	0.0266666666667	1940	1920	2	1	notused	2
43	AnimalCrackers.bmp	0.52	2074	BM2_879	31	0.306666666667	0.186666666667	3964	2568	2	1	notused	2
53	BabyRuth.bmp	1.05333333333	3963	BM2_879	24	0.513333333333	0.493333333333	2611	2174	2	1	SvM_NGS	2
25	Butterfinger.bmp	0.493333333333	3831	BM2_879	33	0.106666666667	0.0266666666667	2225	3666	2	1	notused	2
39	CheesyDoritos.bmp	0.04	2242	BM2_879	46	0.02	0.313333333333	2108	2291	2	1	notused	2
8	Cheetos.bmp	0.04	2910	BM2_879	47	0.02	0.0133333333333	2626	2274	2	1	notused	2
9	Cheezits.bmp	0.06	3443	BM2_879	41	0.7	1.01333333333	4399	2079	2	1	notused	2
56	ChipsAhoy_small.bmp	0.3	3696	BM2_879	37	0.0333333333333	0.0266666666667	2876	1535	2	1	notused	2
47	Chocolate_mm.bmp	1.52666666667	2309	BM2_879	13	0.2	0.8	2392	2442	2	1	GvNG_MNG	2
21	Cupcakes.bmp	0.0533333333333	5603	BM2_879	43	0.04	0.00666666666667	3461	2674	2	1	notused	2
22	Doritosranch.bmp	0.1	2208	BM2_879	39	0.0333333333333	0.213333333333	2610	1917	2	1	notused	2
19	Dots_one.bmp	1.66666666667	3160	BM2_879	12	1.5	1.91333333333	3344	2440	2	1	GvNG_MNG	2
29	FamousAmos_small.bmp	0.0666666666667	2109	BM2_879	40	1.02	0.986666666667	2442	4568	2	1	notused	2
14	FigNewton_small.bmp	1.06	6419	BM2_879	23	0.0866666666667	0.04	2192	1571	2	1	SvM_GS	2
23	FlamingCheetos.bmp	0.04	1825	BM2_879	48	0.0333333333333	0.0266666666667	2209	2085	2	1	notused	2
58	Fritos.bmp	0.0133333333333	3513	BM2_879	57	0.0333333333333	0.0333333333333	1974	4092	2	1	notused	2
33	FrootLoops.bmp	0.0333333333333	4783	BM2_879	49	0.06	0.146666666667	2174	1960	2	1	notused	2
46	Funyuns_small.bmp	0.0333333333333	1573	BM2_879	50	0.0533333333333	0.0133333333333	2326	2252	2	1	notused	2
18	Ghiradelli_milk_Almonds.bmp	1.48666666667	3246	BM2_879	17	1.98	1.46666666667	2310	1971	2	1	SvM_GS	2
4	Ghiradelli_milk.bmp	0.00666666666667	2376	BM2_879	59	1.04	0.266666666667	2994	3320	2	1	notused	2
28	Goldfish.bmp	0.06	2577	BM2_879	42	1.03333333333	0.8	3195	2474	2	1	notused	2
32	Granolabar.bmp	1.38	3094	BM2_879	20	0.32	0.266666666667	5367	1692	2	1	SvM_GM	2
49	Hersheykisses.bmp	0.48	2843	BM2_879	34	0.54	0.3	1992	1677	2	1	notused	2
60	Hersheymilk_several.bmp	0.273333333333	3413	BM2_879	38	0.586666666667	0.22	3312	2466	2	1	notused	2
24	HoHo.bmp	0.0533333333333	2308	BM2_879	44	0.0266666666667	0.0333333333333	2977	3646	2	1	notused	2
41	Jollyranchergreen.bmp	1.01333333333	6470	BM2_879	28	0.48	0.38	2726	2092	2	1	SvM_NGS	2
17	Jollyrancherred.bmp	1.52	2290	BM2_879	14	1.02	0.526666666667	2744	2612	2	1	GvNG_MG	2
31	Keeblerfudgestripes.bmp	1.01333333333	7340	BM2_879	29	0.3	0.6	9865	3161	2	1	SvM_NGM	2
20	KitKat_small.bmp	2.94	2708	BM2_879	1	2.39333333333	1.98	2627	2333	2	1	notused	2
10	Laffytaffyred_one.bmp	2.48	6454	BM2_879	3	2.52	2.26666666667	4666	1772	2	1	GvNG_SG	2
51	Laysclassic.bmp	0.00666666666667	1739	BM2_879	60	0.0533333333333	0.02	2677	3899	2	1	notused	2
38	Lollipopred.bmp	1.02666666667	2977	BM2_879	25	1.22	1.04	3194	2390	2	1	notused	2
15	Milano.bmp	2.22666666667	2461	BM2_879	4	1.06	1.46666666667	2476	2286	2	1	notused	2
6	Milkduds.bmp	0.6	3763	BM2_879	30	0.533333333333	0.586666666667	3043	2758	2	1	SvM_NGS	2
40	MilkyWay.bmp	1.96666666667	5167	BM2_879	10	1.22	1.49333333333	2927	2059	2	1	GvNG_MG	2
16	MrGoodbar.bmp	0.346666666667	3061	BM2_879	36	1.04	0.533333333333	3379	3238	2	1	notused	2
59	Nutterbutter.bmp	0.02	2676	BM2_879	55	0.32	0.0133333333333	2660	2243	2	1	notused	2
42	Oreos.bmp	1.74666666667	3630	BM2_879	11	1.02	0.853333333333	2676	8583	2	1	notused	2
11	PayDay.bmp	0.506666666667	2610	BM2_879	32	0.266666666667	0.0333333333333	2310	2048	2	1	notused	2
3	PeanutMMs.bmp	1.22666666667	4249	BM2_879	21	1.03333333333	0.7	2091	2455	2	1	SvM_GS	2
13	PopTartsCinnamon.bmp	1.99333333333	3193	BM2_879	5	1	1.44	3210	2176	2	1	GvNG_SNG	2
48	PopTartsStrawberry.bmp	1.02	4213	BM2_879	27	0.0533333333333	1.01333333333	2861	2475	2	1	SvM_NGM	2
45	PringlesRed.bmp	0.0333333333333	2944	BM2_879	51	0.0266666666667	0.0333333333333	2793	2021	2	1	notused	2
30	Reeses.bmp	0.0133333333333	2610	BM2_879	58	0.333333333333	0.266666666667	2575	1573	2	1	notused	2
52	Riprolls.bmp	1.98	2927	BM2_879	8	0.953333333333	1.02	1973	2355	2	1	GvNG_SNG	2
50	RitzBitz2.bmp	1.49333333333	3495	BM2_879	16	1.51333333333	1.02666666667	3697	4293	2	1	GvNG_MG	2
12	Skittles.bmp	1.97333333333	3297	BM2_879	9	0.833333333333	1.02666666667	2610	2911	2	1	GvNG_SG	2
55	Slimjim.bmp	0.0333333333333	2593	BM2_879	52	0.0333333333333	0.00666666666667	3464	1673	2	1	notused	2
27	Snickers.bmp	1.99333333333	3294	BM2_879	6	0.986666666667	1.44666666667	2559	2425	2	1	GvNG_SNG	2
26	SnoBall.bmp	0.0333333333333	2661	BM2_879	53	0.0133333333333	0.0133333333333	3076	4214	2	1	notused	2
34	Sourpatch.bmp	2.48666666667	2659	BM2_879	2	1.96666666667	1.98666666667	2659	2310	2	1	notused	2
35	SourSkittles.bmp	1.42666666667	2943	BM2_879	19	0.173333333333	0.186666666667	4649	2431	2	1	SvM_GM	2
1	Streusel.bmp	0.0466666666667	2989	BM2_879	45	0.04	0.00666666666667	2375	2182	2	1	notused	2
37	TeddyGrahamschocolate.bmp	1.02666666667	2875	BM2_879	26	0.533333333333	0.526666666667	2340	1757	2	1	SvM_NGM	2
36	Toberlorone.bmp	1.99333333333	3947	BM2_879	7	2.01333333333	1.99333333333	2961	1820	2	1	GvNG_SG	2
57	Twinkie.bmp	0.02	3612	BM2_879	56	0.02	0.0133333333333	2541	2219	2	1	notused	2
54	Twix.bmp	1.46666666667	1974	BM2_879	18	1.98	1.04	2926	2195	2	1	notused	2
7	Whatchamacallit.bmp	0.36	5049	BM2_879	35	1.02	0.246666666667	3980	3437	2	1	notused	2
28	100grand_small.bmp	0.7	7276	BM2_880	31	0.346666666667	0.426666666667	1648	1793	2	2	notused	2
44	3Musketeers.bmp	0.526666666667	1865	BM2_880	46	0.326666666667	0.24	1414	1500	2	2	notused	2
17	Almondjoy.bmp	0.00666666666667	4867	BM2_880	59	0.00666666666667	0.0133333333333	3262	2050	2	2	notused	2
23	AnimalCrackers.bmp	0.573333333333	2761	BM2_880	38	0.273333333333	0.2	2171	1353	2	2	notused	2
8	BabyRuth.bmp	0.00666666666667	3432	BM2_880	60	0.353333333333	0.02	4789	1685	2	2	notused	2
20	Butterfinger.bmp	0.7	2294	BM2_880	32	0.306666666667	0.42	1114	1773	2	2	notused	2
19	CheesyDoritos.bmp	0.993333333333	3320	BM2_880	23	0.84	0.713333333333	1623	2149	2	2	SvM_GM	2
48	Cheetos.bmp	0.566666666667	3940	BM2_880	40	0.686666666667	0.386666666667	1989	2838	2	2	notused	2
45	Cheezits.bmp	0.52	1964	BM2_880	47	0.633333333333	0.42	1508	1262	2	2	notused	2
7	ChipsAhoy_small.bmp	1.62666666667	2557	BM2_880	6	1.05333333333	1.03333333333	1384	2340	2	2	GvNG_SG	2
52	Chocolate_mm.bmp	1.04	2493	BM2_880	16	0.826666666667	0.486666666667	2293	2554	2	2	GvNG_MNG	2
32	Cupcakes.bmp	0.546666666667	4705	BM2_880	42	0.333333333333	0.193333333333	1525	1422	2	2	notused	2
58	Doritosranch.bmp	1.02	2029	BM2_880	19	1.02	0.753333333333	1268	2990	2	2	SvM_GS	2
39	Dots_one.bmp	0.473333333333	1904	BM2_880	50	0.153333333333	0.08	1783	1897	2	2	notused	2
6	FamousAmos_small.bmp	1.48666666667	2157	BM2_880	10	1	0.986666666667	4560	2036	2	2	GvNG_MNG	2
4	FigNewton_small.bmp	0.586666666667	2198	BM2_880	37	0.06	0.0733333333333	2679	1746	2	2	notused	2
59	FlamingCheetos.bmp	1.00666666667	1293	BM2_880	21	0.766666666667	1.04	2134	1848	2	2	SvM_GM	2
42	Fritos.bmp	0.606666666667	2503	BM2_880	36	0.333333333333	0.386666666667	1535	1234	2	2	notused	2
53	FrootLoops.bmp	1	5151	BM2_880	22	0.08	0.02	1512	1486	2	2	SvM_GS	2
46	Funyuns_small.bmp	0.546666666667	1281	BM2_880	43	0.473333333333	0.126666666667	1332	2785	2	2	notused	2
16	Ghiradelli_milk_Almonds.bmp	1.63333333333	5183	BM2_880	5	1.22	1.02666666667	1928	1387	2	2	GvNG_SG	2
36	Ghiradelli_milk.bmp	1.94	5113	BM2_880	2	1.20666666667	1.21333333333	5589	1502	2	2	notused	2
40	Goldfish.bmp	1.02666666667	2180	BM2_880	18	0.553333333333	0.593333333333	2878	2407	2	2	notused	2
29	Granolabar.bmp	0.786666666667	2272	BM2_880	27	0.773333333333	0.206666666667	5165	1335	2	2	SvM_NGS	2
30	Hersheykisses.bmp	1.01333333333	3990	BM2_880	20	0.96	1.06	1490	1158	2	2	SvM_GS	2
41	Hersheymilk_several.bmp	1.47333333333	1991	BM2_880	13	0.886666666667	1.13333333333	4360	1265	2	2	GvNG_MG	2
43	HoHo.bmp	0.64	2410	BM2_880	33	0.226666666667	0.233333333333	2584	1294	2	2	notused	2
18	Jollyranchergreen.bmp	0.2	1534	BM2_880	55	0.453333333333	0.113333333333	3020	1148	2	2	notused	2
11	Jollyrancherred.bmp	0.52	2238	BM2_880	48	0.36	0.186666666667	1425	1109	2	2	notused	2
5	Keeblerfudgestripes.bmp	1.6	4344	BM2_880	7	0.973333333333	0.673333333333	1295	1459	2	2	GvNG_SNG	2
27	KitKat_small.bmp	1.98	4200	BM2_880	1	1.39333333333	1.40666666667	1891	1374	2	2	notused	2
55	Laffytaffyred_one.bmp	0.0266666666667	3911	BM2_880	57	0.0133333333333	0.14	2312	1326	2	2	notused	2
31	Laysclassic.bmp	0.02	4300	BM2_880	58	0.04	0.22	1644	1381	2	2	notused	2
13	Lollipopred.bmp	0.306666666667	2192	BM2_880	53	0.0333333333333	0.12	6188	1709	2	2	notused	2
60	Milano.bmp	1.48	1904	BM2_880	11	1.24	1.29333333333	2654	1934	2	2	notused	2
34	Milkduds.bmp	0.0466666666667	3682	BM2_880	56	0.0333333333333	0.14	2595	2461	2	2	notused	2
25	MilkyWay.bmp	0.533333333333	3580	BM2_880	45	0.24	0.566666666667	2231	1406	2	2	notused	2
38	MrGoodbar.bmp	1.52	6215	BM2_880	8	1.02	1	1327	1348	2	2	GvNG_SG	2
3	Nutterbutter.bmp	1.4	2798	BM2_880	14	1.13333333333	0.98	2392	1767	2	2	GvNG_MNG	2
35	Oreos.bmp	0.62	1726	BM2_880	35	0.346666666667	0.326666666667	1215	1275	2	2	notused	2
47	PayDay.bmp	0.493333333333	2702	BM2_880	49	0.513333333333	0.373333333333	1518	1293	2	2	notused	2
24	PeanutMMs.bmp	0.74	2877	BM2_880	29	0.173333333333	0.306666666667	5433	1535	2	2	SvM_NGS	2
50	PopTartsCinnamon.bmp	1.03333333333	4172	BM2_880	17	1.05333333333	0.84	1935	1102	2	2	SvM_GM	2
2	PopTartsStrawberry.bmp	1.36666666667	4006	BM2_880	15	1.41333333333	1.14	1747	2543	2	2	GvNG_MG	2
12	PringlesRed.bmp	1.49333333333	1724	BM2_880	9	0.54	0.42	1359	2014	2	2	GvNG_SNG	2
33	Reeses.bmp	0.466666666667	1839	BM2_880	51	0.266666666667	0.406666666667	1348	2617	2	2	notused	2
15	Riprolls.bmp	0.626666666667	2086	BM2_880	34	0.526666666667	0.293333333333	2103	1560	2	2	notused	2
10	RitzBitz2.bmp	1.71333333333	2888	BM2_880	4	1.38666666667	0.953333333333	2039	1981	2	2	notused	2
9	Skittles.bmp	0.98	2453	BM2_880	25	0.96	0.473333333333	1590	2344	2	2	notused	2
54	Slimjim.bmp	0.54	1832	BM2_880	44	0.00666666666667	0.0666666666667	2629	1087	2	2	notused	2
14	Snickers.bmp	0.246666666667	1470	BM2_880	54	0.24	0.146666666667	1057	3374	2	2	notused	2
21	SnoBall.bmp	0.56	2367	BM2_880	41	0.286666666667	0.153333333333	1654	1327	2	2	notused	2
37	Sourpatch.bmp	1.72666666667	1979	BM2_880	3	0.873333333333	0.62	2288	1269	2	2	GvNG_SNG	2
26	SourSkittles.bmp	0.986666666667	5695	BM2_880	24	0.7	0.54	1978	2782	2	2	SvM_NGM	2
49	Streusel.bmp	0.573333333333	2609	BM2_880	39	0.493333333333	0.28	4317	1588	2	2	notused	2
56	TeddyGrahamschocolate.bmp	0.426666666667	3198	BM2_880	52	0.36	0.133333333333	2629	1909	2	2	notused	2
51	Toberlorone.bmp	1.48	1911	BM2_880	12	1.01333333333	1.34	2053	1626	2	2	GvNG_MG	2
1	Twinkie.bmp	0.726666666667	3652	BM2_880	30	0.0266666666667	0.0266666666667	1847	2605	2	2	SvM_NGM	2
22	Twix.bmp	0.84	3507	BM2_880	26	0.326666666667	0.58	2581	2032	2	2	SvM_NGS	2
57	Whatchamacallit.bmp	0.76	4173	BM2_880	28	0.666666666667	0.513333333333	2252	3680	2	2	SvM_NGM	2
3	100grand_small.bmp	1.02666666667	9029	BM2_881	33	0.0733333333333	1.51333333333	8277	8933	1	1	notused	2
25	3Musketeers.bmp	1.00666666667	6389	BM2_881	34	1.94666666667	2.98	3614	5849	1	1	notused	2
52	Almondjoy.bmp	2.77333333333	2894	BM2_881	2	2.48666666667	2.98666666667	5901	5159	1	1	notused	2
36	AnimalCrackers.bmp	0.0866666666667	2644	BM2_881	53	0.0733333333333	1.44666666667	3353	2172	1	1	notused	2
43	BabyRuth.bmp	1.06666666667	3580	BM2_881	31	1.77333333333	2.6	8548	3994	1	1	notused	2
56	Butterfinger.bmp	2.23333333333	3529	BM2_881	8	2.23333333333	2.99333333333	3093	5816	1	1	SvM_GM	2
44	CheesyDoritos.bmp	2.2	3345	BM2_881	9	1	2.98666666667	2548	2696	1	1	SvM_GS	2
45	Cheetos.bmp	0.846666666667	2810	BM2_881	40	1.45333333333	2.98666666667	2736	6484	1	1	notused	2
16	Cheezits.bmp	0.746666666667	4482	BM2_881	41	1.66	2.53333333333	2963	2779	1	1	notused	2
10	ChipsAhoy_small.bmp	1.28666666667	2878	BM2_881	24	1.00666666667	2.99333333333	5426	7109	1	1	GvNG_MG	2
23	Chocolate_mm.bmp	1.04	4214	BM2_881	32	1.84	2.98	3474	4870	1	1	notused	2
48	Cupcakes.bmp	0.0333333333333	2309	BM2_881	60	0.0666666666667	1.46666666667	2382	3924	1	1	notused	2
38	Doritosranch.bmp	1.83333333333	3494	BM2_881	16	1.64	2.98666666667	5026	2525	1	1	SvM_NGS	2
1	Dots_one.bmp	0.586666666667	5903	BM2_881	46	1.00666666667	2.44	4773	3707	1	1	notused	2
58	FamousAmos_small.bmp	2.6	2225	BM2_881	4	2.95333333333	2.97333333333	7993	3348	1	1	notused	2
59	FigNewton_small.bmp	0.0533333333333	2876	BM2_881	58	0.0733333333333	1.50666666667	4499	4553	1	1	notused	2
41	FlamingCheetos.bmp	0.866666666667	3612	BM2_881	37	0.0466666666667	1.98	2718	3779	1	1	notused	2
31	Fritos.bmp	1.72	3730	BM2_881	18	2.16	2.98	5736	2965	1	1	notused	2
6	FrootLoops.bmp	1.94666666667	4449	BM2_881	14	0.0866666666667	2.00666666667	2019	4562	1	1	SvM_NGS	2
39	Funyuns_small.bmp	1.81333333333	2627	BM2_881	17	2	2.99333333333	4253	4087	1	1	GvNG_SG	2
18	Ghiradelli_milk_Almonds.bmp	1.98666666667	3195	BM2_881	11	2.96666666667	2.98666666667	3059	2385	1	1	notused	2
49	Ghiradelli_milk.bmp	2.78	2911	BM2_881	1	2.96	2.99333333333	2560	3856	1	1	notused	2
11	Goldfish.bmp	1.70666666667	5383	BM2_881	19	2.4	2.98666666667	2610	3830	1	1	GvNG_SNG	2
40	Granolabar.bmp	0.853333333333	4315	BM2_881	39	1.43333333333	1.42666666667	4909	2160	1	1	notused	2
28	Hersheykisses.bmp	0.28	4615	BM2_881	49	0.26	1.50666666667	2988	2744	1	1	notused	2
55	Hersheymilk_several.bmp	0.0733333333333	2593	BM2_881	55	0.24	1.57333333333	3382	4125	1	1	notused	2
53	HoHo.bmp	0.0666666666667	4482	BM2_881	56	0.06	1.28	5433	8736	1	1	notused	2
21	Jollyranchergreen.bmp	0.653333333333	3546	BM2_881	44	0.34	1.52666666667	2735	2498	1	1	notused	2
9	Jollyrancherred.bmp	0.726666666667	5802	BM2_881	42	0.306666666667	1.38	3953	2039	1	1	notused	2
8	Keeblerfudgestripes.bmp	1.47333333333	4599	BM2_881	20	2.96	2.99333333333	3919	3603	1	1	GvNG_SNG	2
34	KitKat_small.bmp	2.08	5066	BM2_881	10	2.96	2.98666666667	6404	2882	1	1	SvM_NGS	2
15	Laffytaffyred_one.bmp	0.653333333333	5684	BM2_881	45	1.04666666667	1.46666666667	5294	3262	1	1	notused	2
33	Laysclassic.bmp	1.36	4818	BM2_881	22	1	2.97333333333	4987	3280	1	1	GvNG_SNG	2
20	Lollipopred.bmp	0.346666666667	3162	BM2_881	47	0.0666666666667	1.45333333333	5479	2194	1	1	notused	2
46	Milano.bmp	2.55333333333	6957	BM2_881	5	2.97333333333	2.99333333333	3184	2599	1	1	SvM_GM	2
47	Milkduds.bmp	0.0933333333333	3496	BM2_881	52	0.0533333333333	1.47333333333	2348	3056	1	1	notused	2
13	MilkyWay.bmp	1.12	2893	BM2_881	30	1.96666666667	2.00666666667	7859	5254	1	1	GvNG_MG	2
30	MrGoodbar.bmp	0.693333333333	4715	BM2_881	43	1.57333333333	1.50666666667	8491	3179	1	1	notused	2
7	Nutterbutter.bmp	1.41333333333	7440	BM2_881	21	2.97333333333	2.98666666667	3710	3440	1	1	GvNG_SG	2
19	Oreos.bmp	1.96666666667	2742	BM2_881	12	2	2.99333333333	3896	2702	1	1	SvM_NGM	2
37	PayDay.bmp	2.54	5017	BM2_881	6	2.11333333333	2.99333333333	4262	3742	1	1	SvM_GM	2
42	PeanutMMs.bmp	1.96	4330	BM2_881	13	2.96	2.97333333333	2767	3812	1	1	SvM_NGM	2
32	PopTartsCinnamon.bmp	1.24	3061	BM2_881	26	1.01333333333	1.52	3524	4424	1	1	GvNG_MNG	2
2	PopTartsStrawberry.bmp	1.24666666667	4332	BM2_881	25	1.96	2.48666666667	4293	2394	1	1	notused	2
54	PringlesRed.bmp	1.31333333333	7758	BM2_881	23	0.993333333333	2.97333333333	3013	5792	1	1	GvNG_SG	2
29	Reeses.bmp	1.00666666667	5953	BM2_881	35	1.97333333333	2.98666666667	3237	3566	1	1	notused	2
14	Riprolls.bmp	1.17333333333	5620	BM2_881	27	2.96	1.55333333333	2726	2388	1	1	GvNG_MNG	2
12	RitzBitz2.bmp	1.15333333333	5050	BM2_881	29	1.51333333333	1.48666666667	4490	3969	1	1	GvNG_MNG	2
24	Skittles.bmp	2.44666666667	5033	BM2_881	7	2.98	2.98666666667	5519	4292	1	1	SvM_GS	2
50	Slimjim.bmp	0.3	3679	BM2_881	48	0.0733333333333	1.99333333333	3361	4334	1	1	notused	2
60	Snickers.bmp	0.86	2626	BM2_881	38	0.06	1.52666666667	2136	3363	1	1	notused	2
57	SnoBall.bmp	0.06	2508	BM2_881	57	0.0733333333333	1.44666666667	2888	2461	1	1	notused	2
17	Sourpatch.bmp	1.94666666667	6355	BM2_881	15	2.97333333333	2.98666666667	2332	3161	1	1	SvM_NGM	2
35	SourSkittles.bmp	2.66	7223	BM2_881	3	2.95333333333	2.99333333333	4109	2146	1	1	SvM_GS	2
51	Streusel.bmp	0.14	2944	BM2_881	50	0.0733333333333	1.42	17534	2398	1	1	notused	2
27	TeddyGrahamschocolate.bmp	0.106666666667	2912	BM2_881	51	0.166666666667	2.32	3062	1775	1	1	notused	2
26	Toberlorone.bmp	0.08	3462	BM2_881	54	1.73333333333	1.48666666667	5046	9031	1	1	notused	2
5	Twinkie.bmp	0.0533333333333	6586	BM2_881	59	0.0666666666667	1.51333333333	3053	2811	1	1	notused	2
22	Twix.bmp	0.986666666667	7558	BM2_881	36	1.50666666667	2.99333333333	4311	5182	1	1	notused	2
4	Whatchamacallit.bmp	1.16666666667	4549	BM2_881	28	1.44666666667	1.50666666667	8537	2243	1	1	GvNG_MG	2
3	100grand_small.bmp	2.42	6315	BM2_882	5	2.46666666667	2.44666666667	2696	3543	1	2	SvM_GS	2
1	3Musketeers.bmp	2.44666666667	7528	BM2_882	4	2.00666666667	2	1729	1459	1	2	notused	2
12	Almondjoy.bmp	0.0933333333333	2270	BM2_882	44	0.06	0.0266666666667	1731	2301	1	2	notused	2
7	AnimalCrackers.bmp	0.7	3076	BM2_882	27	0.826666666667	0.486666666667	1566	2768	1	2	GvNG_MG	2
22	BabyRuth.bmp	0.12	1616	BM2_882	39	0.02	0.0733333333333	1515	2368	1	2	notused	2
38	Butterfinger.bmp	0.5	2583	BM2_882	33	0.573333333333	0.466666666667	2329	2023	1	2	notused	2
43	CheesyDoritos.bmp	0.0866666666667	1895	BM2_882	45	0.04	0.0333333333333	1400	2399	1	2	notused	2
31	Cheetos.bmp	1.77333333333	2396	BM2_882	10	2.00666666667	0.526666666667	1860	2085	1	2	SvM_NGM	2
35	Cheezits.bmp	0.1	1615	BM2_882	43	0.0733333333333	0.02	1477	2001	1	2	notused	2
2	ChipsAhoy_small.bmp	0.293333333333	4413	BM2_882	36	0.08	0.02	1442	1774	1	2	notused	2
50	Chocolate_mm.bmp	1.99333333333	1972	BM2_882	8	1.19333333333	1.48	3886	2318	1	2	SvM_GS	2
36	Cupcakes.bmp	0.0733333333333	1870	BM2_882	53	0.106666666667	0.0533333333333	1608	1919	1	2	notused	2
13	Doritosranch.bmp	0.0666666666667	2903	BM2_882	57	0.06	0.0666666666667	2046	1101	1	2	notused	2
51	Dots_one.bmp	0.786666666667	2536	BM2_882	26	0.8	0.773333333333	1727	1513	1	2	GvNG_MG	2
11	FamousAmos_small.bmp	0.06	1800	BM2_882	58	0.04	0.0866666666667	2235	1480	1	2	notused	2
19	FigNewton_small.bmp	0.0733333333333	1646	BM2_882	54	0.0733333333333	0.0133333333333	1588	2423	1	2	notused	2
39	FlamingCheetos.bmp	0.06	2047	BM2_882	59	0.08	0.04	1854	1231	1	2	notused	2
42	Fritos.bmp	1.74	2732	BM2_882	13	1.68	0.0666666666667	2103	2038	1	2	SvM_NGS	2
48	FrootLoops.bmp	0.193333333333	2255	BM2_882	37	0.06	0.0266666666667	1904	2310	1	2	notused	2
34	Funyuns_small.bmp	0.106666666667	1469	BM2_882	41	0.0466666666667	0.0333333333333	2140	2261	1	2	notused	2
53	Ghiradelli_milk_Almonds.bmp	1.46	4370	BM2_882	18	1.03333333333	2.00666666667	2319	4694	1	2	notused	2
27	Ghiradelli_milk.bmp	2.98666666667	2743	BM2_882	1	2.94666666667	2.97333333333	1687	2078	1	2	notused	2
4	Goldfish.bmp	0.08	2089	BM2_882	50	0.04	0.08	3847	2077	1	2	notused	2
5	Granolabar.bmp	0.58	2563	BM2_882	28	0.586666666667	0.48	1456	2292	1	2	GvNG_MNG	2
54	Hersheykisses.bmp	0.533333333333	2532	BM2_882	31	0.533333333333	1	1751	2238	1	2	notused	2
9	Hersheymilk_several.bmp	1.06	5003	BM2_882	21	0.553333333333	1.04666666667	2991	1974	1	2	GvNG_SNG	2
33	HoHo.bmp	0.0866666666667	1856	BM2_882	46	0.0533333333333	0.106666666667	1243	1325	1	2	notused	2
20	Jollyranchergreen.bmp	1.05333333333	2523	BM2_882	22	0.38	0.526666666667	2651	1614	1	2	GvNG_SG	2
44	Jollyrancherred.bmp	1.06666666667	3214	BM2_882	20	0.533333333333	0.553333333333	1719	2405	1	2	GvNG_SG	2
25	Keeblerfudgestripes.bmp	0.0866666666667	1798	BM2_882	47	0.0666666666667	0.04	1662	2082	1	2	notused	2
17	KitKat_small.bmp	1.54	2964	BM2_882	15	1.01333333333	1.28	2133	1508	1	2	SvM_NGS	2
49	Laffytaffyred_one.bmp	0.553333333333	3278	BM2_882	30	0.546666666667	0.766666666667	3829	2278	1	2	GvNG_MNG	2
15	Laysclassic.bmp	1.95333333333	3217	BM2_882	9	1.94666666667	0.54	1695	1537	1	2	SvM_GM	2
59	Lollipopred.bmp	1.26666666667	2969	BM2_882	19	0.506666666667	0.52	2108	2233	1	2	GvNG_SG	2
21	Milano.bmp	0.0866666666667	1720	BM2_882	48	0.08	0.06	2552	1661	1	2	notused	2
37	Milkduds.bmp	1.02666666667	3165	BM2_882	24	1.28	1.48	1950	1569	1	2	GvNG_MNG	2
6	MilkyWay.bmp	2.01333333333	4401	BM2_882	7	1.92666666667	1.95333333333	1834	1940	1	2	SvM_GM	2
45	MrGoodbar.bmp	0.0733333333333	3014	BM2_882	55	0.34	0.0333333333333	4094	1868	1	2	notused	2
18	Nutterbutter.bmp	0.0866666666667	1728	BM2_882	49	0.0333333333333	0.0666666666667	2236	1807	1	2	notused	2
40	Oreos.bmp	0.08	1517	BM2_882	51	0.0466666666667	0.02	1462	1701	1	2	notused	2
23	PayDay.bmp	0.0733333333333	2195	BM2_882	56	0.0333333333333	0.06	2023	1188	1	2	notused	2
46	PeanutMMs.bmp	0.133333333333	1824	BM2_882	38	0.0666666666667	0.06	1984	3265	1	2	notused	2
52	PopTartsCinnamon.bmp	0.486666666667	4787	BM2_882	34	0.52	0.766666666667	2234	1772	1	2	notused	2
32	PopTartsStrawberry.bmp	0.0466666666667	2095	BM2_882	60	0.0533333333333	0.273333333333	1854	1701	1	2	notused	2
24	PringlesRed.bmp	0.52	2886	BM2_882	32	0.52	0.106666666667	1965	2137	1	2	notused	2
30	Reeses.bmp	1.48666666667	2039	BM2_882	16	1.03333333333	1.47333333333	2446	1684	1	2	SvM_NGM	2
14	Riprolls.bmp	1.48	3935	BM2_882	17	0.52	0.04	3847	1506	1	2	GvNG_SNG	2
57	RitzBitz2.bmp	0.56	2856	BM2_882	29	0.533333333333	0.753333333333	1674	1856	1	2	GvNG_MG	2
28	Skittles.bmp	1.77333333333	6404	BM2_882	11	1.52	1.08666666667	3133	1661	1	2	notused	2
41	Slimjim.bmp	1.03333333333	3000	BM2_882	23	1	0.0666666666667	2036	2209	1	2	GvNG_SNG	2
26	Snickers.bmp	2.40666666667	1705	BM2_882	6	1.94666666667	2.01333333333	1566	2062	1	2	SvM_GS	2
55	SnoBall.bmp	0.113333333333	2175	BM2_882	40	0.0266666666667	0.06	1356	1503	1	2	notused	2
8	Sourpatch.bmp	2.47333333333	7615	BM2_882	2	1.04	1.48	2625	2290	1	2	notused	2
10	SourSkittles.bmp	1.72	2959	BM2_882	14	0.106666666667	0.473333333333	1656	2636	1	2	SvM_NGM	2
29	Streusel.bmp	0.106666666667	2750	BM2_882	42	0.06	0.0666666666667	1878	1730	1	2	notused	2
56	TeddyGrahamschocolate.bmp	0.313333333333	2334	BM2_882	35	0.386666666667	0.533333333333	2200	3519	1	2	notused	2
60	Toberlorone.bmp	1.76	3022	BM2_882	12	1.02666666667	2	1753	1737	1	2	SvM_NGS	2
58	Twinkie.bmp	0.08	2515	BM2_882	52	0.0933333333333	0.0666666666667	2176	1730	1	2	notused	2
47	Twix.bmp	2.45333333333	3037	BM2_882	3	1.99333333333	2.04	1372	1779	1	2	SvM_GM	2
16	Whatchamacallit.bmp	1.01333333333	4137	BM2_882	25	1.48666666667	1.46666666667	4660	2778	1	2	notused	2
26	100grand_small.bmp	0.506666666667	4694	BM2_883	46	0.72	0.566666666667	2289	1622	2	1	notused	2
27	3Musketeers.bmp	0.78	2518	BM2_883	14	0.726666666667	0.72	4025	2771	2	1	GvNG_MG	2
44	Almondjoy.bmp	0.526666666667	2414	BM2_883	40	0.34	0.753333333333	3635	4028	2	1	notused	2
40	AnimalCrackers.bmp	0.546666666667	3386	BM2_883	35	1	0.786666666667	3286	2074	2	1	notused	2
12	BabyRuth.bmp	0.66	3965	BM2_883	31	1.04666666667	1	2562	3258	2	1	notused	2
58	Butterfinger.bmp	0.773333333333	2499	BM2_883	15	1.26666666667	1.06666666667	1712	1961	2	1	GvNG_MNG	2
34	CheesyDoritos.bmp	0.56	1816	BM2_883	32	0.533333333333	0.18	3165	1371	2	1	notused	2
17	Cheetos.bmp	0.74	2960	BM2_883	24	0.84	0.333333333333	2005	2263	2	1	SvM_NGS	2
52	Cheezits.bmp	0.56	3860	BM2_883	33	0.273333333333	0.526666666667	1790	1847	2	1	notused	2
1	ChipsAhoy_small.bmp	1.04666666667	2294	BM2_883	8	0.573333333333	0.653333333333	5016	1662	2	1	GvNG_SNG	2
7	Chocolate_mm.bmp	0.673333333333	3389	BM2_883	30	1.00666666667	0.78	6176	4503	2	1	SvM_NGS	2
32	Cupcakes.bmp	0.52	3173	BM2_883	41	1.03333333333	1.52666666667	3224	3559	2	1	notused	2
31	Doritosranch.bmp	0.54	1601	BM2_883	36	0.52	0.526666666667	2197	7041	2	1	notused	2
24	Dots_one.bmp	0.5	4208	BM2_883	48	1.02	0.966666666667	2158	1940	2	1	notused	2
45	FamousAmos_small.bmp	0.773333333333	1740	BM2_883	16	0.786666666667	0.98	3962	5912	2	1	GvNG_MG	2
3	FigNewton_small.bmp	0.5	2476	BM2_883	49	0.766666666667	0.366666666667	4327	1961	2	1	notused	2
29	FlamingCheetos.bmp	1.04	4452	BM2_883	9	0.793333333333	0.226666666667	2934	2134	2	1	GvNG_SG	2
55	Fritos.bmp	0.453333333333	2334	BM2_883	52	0.28	0.226666666667	2372	1263	2	1	notused	2
38	FrootLoops.bmp	0.513333333333	2392	BM2_883	43	1.02666666667	0.26	3522	2432	2	1	notused	2
59	Funyuns_small.bmp	0.733333333333	2241	BM2_883	27	0.56	0.226666666667	4586	2052	2	1	SvM_NGM	2
60	Ghiradelli_milk_Almonds.bmp	1.48	7414	BM2_883	1	1.76	1.76666666667	7208	2902	2	1	notused	2
47	Ghiradelli_milk.bmp	1.02666666667	2406	BM2_883	10	1.74666666667	1.53333333333	2735	7180	2	1	GvNG_MG	2
15	Goldfish.bmp	0.74	2937	BM2_883	25	1.03333333333	0.213333333333	3439	1683	2	1	notused	2
56	Granolabar.bmp	0.3	3543	BM2_883	53	0.3	0.473333333333	2189	1836	2	1	notused	2
53	Hersheykisses.bmp	0.54	2344	BM2_883	37	0.26	0.3	2684	2062	2	1	notused	2
54	Hersheymilk_several.bmp	0.273333333333	2821	BM2_883	54	0.6	0.506666666667	3956	2620	2	1	notused	2
46	HoHo.bmp	0.793333333333	3350	BM2_883	13	1.52	1.05333333333	1972	2232	2	1	GvNG_MNG	2
51	Jollyranchergreen.bmp	0.246666666667	5367	BM2_883	56	0.32	0.246666666667	2902	5997	2	1	notused	2
57	Jollyrancherred.bmp	0.226666666667	2896	BM2_883	58	0.486666666667	0.22	3833	4391	2	1	notused	2
10	Keeblerfudgestripes.bmp	0.5	2712	BM2_883	50	1.29333333333	0.32	6305	1718	2	1	notused	2
16	KitKat_small.bmp	1.07333333333	5894	BM2_883	5	1.04	0.546666666667	5120	1566	2	1	GvNG_SNG	2
28	Laffytaffyred_one.bmp	0.68	2135	BM2_883	29	0.293333333333	0.54	1766	1616	2	1	SvM_NGM	2
39	Laysclassic.bmp	0.533333333333	2415	BM2_883	38	0.326666666667	0.38	7885	1575	2	1	notused	2
4	Lollipopred.bmp	0.16	5348	BM2_883	60	0.246666666667	0.266666666667	2783	3825	2	1	notused	2
36	Milano.bmp	0.706666666667	3234	BM2_883	28	2.1	1.49333333333	6431	1847	2	1	SvM_NGS	2
19	Milkduds.bmp	1.06666666667	3448	BM2_883	6	1.00666666667	0.206666666667	2491	4324	2	1	GvNG_SNG	2
20	MilkyWay.bmp	0.76	2335	BM2_883	20	0.733333333333	0.713333333333	3689	1649	2	1	SvM_GM	2
2	MrGoodbar.bmp	1.28	3408	BM2_883	4	1.50666666667	1.06	4168	4644	2	1	notused	2
6	Nutterbutter.bmp	0.766666666667	2960	BM2_883	19	1.08666666667	0.746666666667	1708	1647	2	1	SvM_GM	2
18	Oreos.bmp	0.773333333333	3989	BM2_883	17	0.766666666667	1.03333333333	2391	1760	2	1	SvM_GS	2
49	PayDay.bmp	0.52	2794	BM2_883	42	0.766666666667	0.726666666667	2071	2335	2	1	notused	2
23	PeanutMMs.bmp	0.76	4870	BM2_883	21	1.04	0.553333333333	1927	2493	2	1	SvM_GS	2
22	PopTartsCinnamon.bmp	0.553333333333	3558	BM2_883	34	0.786666666667	0.506666666667	4525	4207	2	1	notused	2
35	PopTartsStrawberry.bmp	0.506666666667	2350	BM2_883	47	0.82	0.786666666667	2152	1188	2	1	notused	2
14	PringlesRed.bmp	0.466666666667	2961	BM2_883	51	0.28	0.573333333333	2729	2464	2	1	notused	2
25	Reeses.bmp	0.513333333333	2263	BM2_883	44	0.753333333333	0.78	4379	1823	2	1	notused	2
21	Riprolls.bmp	1.47333333333	8620	BM2_883	2	0.78	0.473333333333	3342	1807	2	1	notused	2
41	RitzBitz2.bmp	0.773333333333	4081	BM2_883	18	0.326666666667	0.5	3732	2486	2	1	notused	2
13	Skittles.bmp	0.746666666667	11885	BM2_883	23	0.746666666667	0.56	2430	1381	2	1	SvM_GS	2
11	Slimjim.bmp	0.24	4143	BM2_883	57	0.3	0.233333333333	2769	2207	2	1	notused	2
5	Snickers.bmp	0.533333333333	4350	BM2_883	39	1.02666666667	0.293333333333	1989	2654	2	1	notused	2
30	SnoBall.bmp	0.213333333333	2382	BM2_883	59	0.3	0.286666666667	2662	1999	2	1	notused	2
43	Sourpatch.bmp	0.74	3672	BM2_883	26	0.546666666667	0.34	2138	1629	2	1	SvM_NGM	2
33	SourSkittles.bmp	0.76	2619	BM2_883	22	0.526666666667	0.286666666667	10458	2326	2	1	SvM_GM	2
37	Streusel.bmp	0.513333333333	2315	BM2_883	45	1.08	0.806666666667	3435	2566	2	1	notused	2
8	TeddyGrahamschocolate.bmp	0.253333333333	5204	BM2_883	55	0.5	0.253333333333	3064	2829	2	1	notused	2
9	Toberlorone.bmp	1.47333333333	4510	BM2_883	3	1.97333333333	1.98666666667	5527	9327	2	1	GvNG_SG	2
50	Twinkie.bmp	1.01333333333	3590	BM2_883	12	0.553333333333	0.713333333333	4649	2901	2	1	GvNG_MNG	2
42	Twix.bmp	1.05333333333	2603	BM2_883	7	1.36	1.06666666667	3503	2440	2	1	GvNG_SG	2
48	Whatchamacallit.bmp	1.02	4251	BM2_883	11	1.28666666667	1.05333333333	3099	2649	2	1	notused	2
21	100grand_small.bmp	1.34	4997	BM2_884	28	0.773333333333	0.5	2862	4707	2	2	SvM_NGM	2
55	3Musketeers.bmp	1.01333333333	1916	BM2_884	40	1.02	0.906666666667	3120	4145	2	2	notused	2
19	Almondjoy.bmp	2.97333333333	2152	BM2_884	2	1.74	1.32	2030	1998	2	2	notused	2
59	AnimalCrackers.bmp	1.22666666667	3270	BM2_884	32	0.82	0.306666666667	2551	4421	2	2	notused	2
30	BabyRuth.bmp	1.95333333333	3862	BM2_884	17	2.98	1.36	2471	2685	2	2	SvM_GM	2
13	Butterfinger.bmp	2.46	3302	BM2_884	10	2.50666666667	1.51333333333	2508	2622	2	2	GvNG_MNG	2
32	CheesyDoritos.bmp	1.96666666667	1640	BM2_884	16	1.48	1.04	1791	2408	2	2	GvNG_MNG	2
6	Cheetos.bmp	1.98	3104	BM2_884	15	1.00666666667	1.01333333333	2264	3860	2	2	GvNG_MG	2
16	Cheezits.bmp	1.77333333333	2193	BM2_884	19	1.04666666667	1.99333333333	2157	1989	2	2	SvM_GS	2
8	ChipsAhoy_small.bmp	0.753333333333	8965	BM2_884	47	0.326666666667	0.826666666667	2139	16197	2	2	notused	2
9	Chocolate_mm.bmp	2.3	5282	BM2_884	11	1.04	1.01333333333	2456	3688	2	2	notused	2
35	Cupcakes.bmp	2.00666666667	2510	BM2_884	13	0.546666666667	0.48	2222	3096	2	2	GvNG_MG	2
15	Doritosranch.bmp	1.54666666667	2549	BM2_884	23	1.97333333333	1.01333333333	4011	3701	2	2	SvM_GM	2
48	Dots_one.bmp	0.0266666666667	2111	BM2_884	60	0.00666666666667	0.02	2244	2910	2	2	notused	2
53	FamousAmos_small.bmp	0.786666666667	2189	BM2_884	45	0.626666666667	0.493333333333	5015	2941	2	2	notused	2
26	FigNewton_small.bmp	1.06	2197	BM2_884	33	1.02666666667	1.03333333333	2405	1902	2	2	notused	2
2	FlamingCheetos.bmp	2.69333333333	3191	BM2_884	8	2.52	1.54	4229	2895	2	2	GvNG_SG	2
47	Fritos.bmp	0.286666666667	1764	BM2_884	55	0.486666666667	0.773333333333	2083	2501	2	2	notused	2
28	FrootLoops.bmp	0.533333333333	3460	BM2_884	51	0.513333333333	0.26	6439	4152	2	2	notused	2
50	Funyuns_small.bmp	0.366666666667	1886	BM2_884	54	0.76	0.526666666667	1855	3911	2	2	notused	2
5	Ghiradelli_milk_Almonds.bmp	2.97333333333	3634	BM2_884	3	1.54	1.31333333333	3172	1834	2	2	GvNG_SNG	2
49	Ghiradelli_milk.bmp	2.98	3311	BM2_884	1	1.47333333333	1.47333333333	2542	2570	2	2	notused	2
1	Goldfish.bmp	2	4367	BM2_884	14	1.50666666667	1.04	1862	2081	2	2	GvNG_MNG	2
25	Granolabar.bmp	0.673333333333	2445	BM2_884	50	1.04666666667	0.866666666667	6359	2218	2	2	notused	2
36	Hersheykisses.bmp	2.47333333333	4205	BM2_884	9	1.03333333333	1.04	2571	1585	2	2	GvNG_SNG	2
17	Hersheymilk_several.bmp	2.75333333333	2380	BM2_884	7	1.03333333333	1.29333333333	1919	2908	2	2	GvNG_SNG	2
12	HoHo.bmp	1.49333333333	2493	BM2_884	26	0.78	0.553333333333	2318	2065	2	2	SvM_NGS	2
40	Jollyranchergreen.bmp	1.05333333333	2552	BM2_884	34	0.42	0.74	4486	1941	2	2	notused	2
29	Jollyrancherred.bmp	0.506666666667	6389	BM2_884	52	0.266666666667	0.3	2568	3744	2	2	notused	2
24	Keeblerfudgestripes.bmp	1.67333333333	2290	BM2_884	22	1.54666666667	0.7	2450	3829	2	2	SvM_GS	2
46	KitKat_small.bmp	1.02	2016	BM2_884	38	0.733333333333	0.853333333333	2198	3229	2	2	notused	2
43	Laffytaffyred_one.bmp	0.0666666666667	3850	BM2_884	58	0.0133333333333	0.04	3104	4068	2	2	notused	2
56	Laysclassic.bmp	1.46	2000	BM2_884	27	1.07333333333	1.04666666667	2005	2817	2	2	SvM_NGS	2
54	Lollipopred.bmp	0.253333333333	5000	BM2_884	56	0.153333333333	0.12	2094	1946	2	2	notused	2
51	Milano.bmp	1.28666666667	2075	BM2_884	29	1.02	1.32666666667	1999	3286	2	2	SvM_NGS	2
23	Milkduds.bmp	0.246666666667	6082	BM2_884	57	0.00666666666667	0.0133333333333	2573	2813	2	2	notused	2
3	MilkyWay.bmp	1.52666666667	2502	BM2_884	25	0.753333333333	0.78	2963	2757	2	2	notused	2
38	MrGoodbar.bmp	1.00666666667	2086	BM2_884	42	0.806666666667	0.746666666667	2459	3508	2	2	notused	2
7	Nutterbutter.bmp	0.686666666667	2638	BM2_884	48	0.28	0.0533333333333	3479	3669	2	2	notused	2
4	Oreos.bmp	2.97333333333	4968	BM2_884	4	2.01333333333	1.72666666667	3374	2469	2	2	notused	2
39	PayDay.bmp	1.70666666667	3037	BM2_884	21	1.68	1.03333333333	3142	2903	2	2	SvM_GM	2
20	PeanutMMs.bmp	1.71333333333	2581	BM2_884	20	0.733333333333	0.833333333333	1882	2878	2	2	SvM_GS	2
11	PopTartsCinnamon.bmp	1.82	3840	BM2_884	18	1.05333333333	0.826666666667	2112	3260	2	2	notused	2
57	PopTartsStrawberry.bmp	1.54666666667	3515	BM2_884	24	0.533333333333	1.28666666667	3107	7436	2	2	SvM_NGM	2
33	PringlesRed.bmp	0.686666666667	2629	BM2_884	49	0.526666666667	0.986666666667	1960	4833	2	2	notused	2
31	Reeses.bmp	2.88666666667	1935	BM2_884	6	2.02	1.29333333333	1704	3003	2	2	GvNG_SG	2
37	Riprolls.bmp	0.84	2395	BM2_884	44	0.226666666667	0.306666666667	2295	3608	2	2	notused	2
41	RitzBitz2.bmp	0.493333333333	4894	BM2_884	53	0.186666666667	0.686666666667	6348	1871	2	2	notused	2
45	Skittles.bmp	0.0333333333333	2165	BM2_884	59	0.153333333333	0.693333333333	2191	3592	2	2	notused	2
27	Slimjim.bmp	1.01333333333	3423	BM2_884	41	0.726666666667	1.04666666667	2695	1896	2	2	notused	2
60	Snickers.bmp	1.23333333333	4409	BM2_884	30	0.68	1.02	2317	3561	2	2	SvM_NGM	2
52	SnoBall.bmp	1.23333333333	2043	BM2_884	31	1.74	1.96	2702	1677	2	2	notused	2
58	Sourpatch.bmp	1.04	2602	BM2_884	35	0.566666666667	0.826666666667	1824	4271	2	2	notused	2
34	SourSkittles.bmp	0.78	3185	BM2_884	46	0.153333333333	0.84	2747	4734	2	2	notused	2
42	Streusel.bmp	1.00666666667	5944	BM2_884	43	0.766666666667	0.546666666667	2328	2455	2	2	notused	2
18	TeddyGrahamschocolate.bmp	2.03333333333	4404	BM2_884	12	0.7	0.866666666667	2933	1823	2	2	GvNG_MG	2
44	Toberlorone.bmp	1.03333333333	3385	BM2_884	36	1.01333333333	1.03333333333	2477	2584	2	2	notused	2
14	Twinkie.bmp	1.02	2191	BM2_884	39	0.513333333333	0.786666666667	2195	3636	2	2	notused	2
10	Twix.bmp	2.95333333333	6227	BM2_884	5	2.5	1.34666666667	2957	2950	2	2	GvNG_SG	2
22	Whatchamacallit.bmp	1.03333333333	3218	BM2_884	37	1.01333333333	0.546666666667	2973	5280	2	2	notused	2
8	100grand_small.bmp	0.0133333333333	3368	BM2_885	50	0.3	0.106666666667	3256	2003	1	1	notused	2
35	3Musketeers.bmp	0.7	3007	BM2_885	22	1.52666666667	1.09333333333	8130	1602	1	1	GvNG_SNG	2
7	Almondjoy.bmp	2.46666666667	5219	BM2_885	6	2.68666666667	2.98666666667	6665	2037	1	1	SvM_GM	2
24	AnimalCrackers.bmp	0.233333333333	3530	BM2_885	30	0.1	0.173333333333	3971	1846	1	1	GvNG_MG	2
29	BabyRuth.bmp	0.0133333333333	2167	BM2_885	51	0.06	0.02	2232	3965	1	1	notused	2
16	Butterfinger.bmp	0.0133333333333	3179	BM2_885	52	0.0133333333333	0.02	2638	3219	1	1	notused	2
20	CheesyDoritos.bmp	2.02666666667	8713	BM2_885	8	2.76666666667	2.74666666667	3943	2678	1	1	SvM_GM	2
21	Cheetos.bmp	1.32666666667	3261	BM2_885	14	0.62	2.30666666667	6020	6385	1	1	SvM_NGS	2
5	Cheezits.bmp	1.95333333333	4133	BM2_885	10	2.29333333333	2.1	5596	2143	1	1	SvM_NGS	2
53	ChipsAhoy_small.bmp	0.0133333333333	4597	BM2_885	53	0.0533333333333	1.02666666667	3299	2838	1	1	notused	2
55	Chocolate_mm.bmp	0.34	4792	BM2_885	26	0.253333333333	0.706666666667	4270	3772	1	1	GvNG_MNG	2
31	Cupcakes.bmp	0.0266666666667	2621	BM2_885	42	0.02	0.02	2416	2329	1	1	notused	2
9	Doritosranch.bmp	1.04	4067	BM2_885	17	0.633333333333	2.00666666667	2288	1758	1	1	GvNG_SG	2
43	Dots_one.bmp	0.0733333333333	2254	BM2_885	37	0.02	0.0133333333333	2695	4491	1	1	notused	2
17	FamousAmos_small.bmp	0.22	3272	BM2_885	31	0.02	0.0133333333333	4533	3160	1	1	notused	2
25	FigNewton_small.bmp	0.12	2639	BM2_885	36	0.233333333333	1.34666666667	3015	4320	1	1	notused	2
6	FlamingCheetos.bmp	0.553333333333	3545	BM2_885	24	1.63333333333	2.88	1940	2550	1	1	GvNG_MG	2
19	Fritos.bmp	0.213333333333	4235	BM2_885	32	0.313333333333	1.68	2300	2331	1	1	notused	2
18	FrootLoops.bmp	0.253333333333	8528	BM2_885	27	0.12	0.246666666667	2868	1576	1	1	GvNG_MNG	2
[truncated: 4,841 more rows]
